# Supplementary material for: 3-(2,3-Di­meth­oxy­phen­yl)-2,3-di­hydro-1H-benzo[f]chromen-1-one
Source: IUCrdata. 2022 Sep 13;7(Pt 9):x220885. doi: 10.1107/S2414314622008859 (PMC9635425; doi:10.1107/S2414314622008859)
Supplement: Supplementary file 2 [file x-07-x220885-Isup2.hkl]

# 
# h,k,l, Fc-squared, Fo-squared, sigma(Fo-squared) and status flag 
# 
data_I
_shelx_title ' DK873-a in P-1' 
_shelx_refln_list_code          4 
_shelx_F_calc_maximum      162.21 
_exptl_crystal_F_000       352.00 
_reflns_d_resolution_high  0.8092 
 
loop_ 
 _symmetry_equiv_pos_as_xyz 
 'x, y, z' 
 '-x, -y, -z' 
 
_cell_length_a     8.3312 
_cell_length_b     9.6506 
_cell_length_c    11.7965 
_cell_angle_alpha  94.261 
_cell_angle_beta  107.335 
_cell_angle_gamma 112.326 
 
_shelx_F_squared_multiplier     1.000 
 
loop_ 
 _refln_index_h 
 _refln_index_k 
 _refln_index_l 
 _refln_F_squared_calc 
 _refln_F_squared_meas 
 _refln_F_squared_sigma 
 _refln_observed_status 
   1   0   0     1023.91      895.93     12.93 o 
   2   0   0      197.09      198.96      4.70 o 
   3   0   0      373.40      396.87      8.50 o 
   4   0   0      913.74      944.81     17.04 o 
   5   0   0        7.33        3.80      1.51 o 
   7   0   0        1.76        2.19      1.14 o 
   8   0   0       65.35       73.69      6.09 o 
  -9   1   0      109.67      116.94      8.06 o 
  -8   1   0       41.08       48.10      4.99 o 
  -7   1   0        3.65        1.98      0.97 o 
  -6   1   0      114.30       99.88      3.26 o 
  -5   1   0       47.15       49.67      3.46 o 
  -4   1   0      221.43      219.81      4.36 o 
  -3   1   0      142.64      151.27      3.31 o 
  -2   1   0        9.68        5.07      0.56 o 
  -1   1   0     1960.20     1779.32     23.93 o 
   0   1   0        1.60        2.73      0.38 o 
   1   1   0     4382.11     4298.01     57.08 o 
   3   1   0        9.36        9.15      1.68 o 
   4   1   0      122.62      137.51      5.70 o 
   5   1   0        2.15        3.12      1.56 o 
   7   1   0        0.32        0.39      1.38 o 
   8   1   0       25.32       35.57      5.14 o 
  -9   2   0       10.93       16.36      3.94 o 
  -8   2   0       73.53       83.06      6.04 o 
  -7   2   0       19.22       19.04      3.26 o 
  -6   2   0        0.01        0.65      0.66 o 
  -5   2   0      211.93      212.42      7.11 o 
  -4   2   0       19.79       20.00      1.21 o 
  -3   2   0       69.11       70.97      1.62 o 
  -2   2   0        1.91       -0.10      0.63 o 
  -1   2   0        0.22        1.52      0.44 o 
   0   2   0     2964.32     2691.20     64.86 o 
   1   2   0      141.56      129.38      4.31 o 
   2   2   0      261.32      236.69      6.89 o 
   3   2   0        4.29        1.68      1.12 o 
   4   2   0      145.90      143.26      6.40 o 
   5   2   0        4.17        5.06      1.80 o 
   6   2   0       47.39       51.12      4.03 o 
   7   2   0        0.23        1.52      1.64 o 
   8   2   0        0.04        0.22      2.05 o 
  -9   3   0        0.00        1.44      2.63 o 
  -8   3   0        0.46       -0.12      1.85 o 
  -7   3   0       41.44       39.29      3.89 o 
  -6   3   0       23.02       20.98      2.68 o 
  -5   3   0       20.64       21.55      0.97 o 
  -4   3   0       12.93       23.17      2.34 o 
  -3   3   0       36.44       36.64      2.56 o 
  -2   3   0      370.79      332.14      4.42 o 
  -1   3   0        7.80        3.37      0.57 o 
   0   3   0      116.97       97.33      4.17 o 
   1   3   0      325.31      305.02      5.58 o 
   2   3   0        0.24       -0.05      0.80 o 
   3   3   0      104.04       93.60      5.16 o 
   4   3   0       95.48       86.15      5.33 o 
   5   3   0        4.35        4.84      1.97 o 
   6   3   0        0.18        0.16      1.41 o 
   7   3   0       40.83       39.64      3.50 o 
  -9   4   0       45.40       48.69      5.45 o 
  -8   4   0       19.45       28.53      4.02 o 
  -7   4   0       17.74       14.00      2.90 o 
  -6   4   0        2.52        1.44      1.34 o 
  -5   4   0        3.83        3.82      1.48 o 
  -4   4   0       80.72       60.44      3.65 o 
  -3   4   0      315.89      310.06      4.29 o 
  -2   4   0      583.23      538.49      5.39 o 
  -1   4   0     1987.48     1986.10     16.63 o 
   0   4   0      746.05      757.11     11.58 o 
   1   4   0        0.75        0.34      0.62 o 
   2   4   0       25.39       26.70      3.23 o 
   3   4   0      430.00      425.23     12.46 o 
   4   4   0      148.94      131.92      7.06 o 
   5   4   0        3.84        4.35      1.64 o 
   6   4   0       17.02       16.48      2.66 o 
  -9   5   0        1.94        4.45      2.92 o 
  -8   5   0       25.18       30.19      4.21 o 
  -7   5   0        5.32        1.02      1.78 o 
  -6   5   0        0.00        0.12      1.39 o 
  -5   5   0      174.86      179.34      6.99 o 
  -4   5   0      187.31      203.12      7.08 o 
  -3   5   0      517.27      483.95      6.78 o 
  -2   5   0      115.43      116.88      2.53 o 
  -1   5   0      152.68      140.49      2.57 o 
   0   5   0       55.67       54.95      2.58 o 
   1   5   0       25.68       21.28      1.87 o 
   2   5   0       56.13       53.39      2.97 o 
   3   5   0      278.10      283.77     10.47 o 
   5   5   0        0.97        1.41      1.57 o 
   6   5   0        3.26        1.33      0.89 o 
  -9   6   0        1.71        1.02      2.82 o 
  -8   6   0        9.99       15.41      3.55 o 
  -7   6   0       34.05       25.17      3.70 o 
  -6   6   0       37.81       32.99      3.70 o 
  -5   6   0        7.21        7.18      2.14 o 
  -4   6   0        4.85        6.73      0.83 o 
  -3   6   0      205.84      206.39      3.90 o 
  -2   6   0        2.55        4.47      0.65 o 
  -1   6   0      247.12      281.41      4.04 o 
   0   6   0        1.13        2.84      0.96 o 
   1   6   0        9.73       11.38      1.79 o 
   2   6   0      203.90      203.02      6.20 o 
   4   6   0        0.58        0.90      1.53 o 
   5   6   0        0.18       -0.57      1.01 o 
  -9   7   0       39.91       31.79      5.33 o 
  -8   7   0       38.20       46.98      5.31 o 
  -7   7   0        3.93        4.16      2.48 o 
  -6   7   0       73.90       65.46      5.16 o 
  -5   7   0      101.27      105.72      6.09 o 
  -4   7   0        4.66        6.21      0.95 o 
  -3   7   0        0.82        1.42      0.60 o 
  -2   7   0       17.34       15.69      1.05 o 
  -1   7   0      155.66      170.39      3.87 o 
   0   7   0        8.69        8.79      2.31 o 
   1   7   0      190.32      200.98      8.76 o 
   2   7   0       46.27       53.88      3.09 o 
   3   7   0       20.23       17.84      2.57 o 
   4   7   0        6.84        0.16      1.03 o 
  -9   8   0       27.23       30.50      3.96 o 
  -8   8   0       12.58       10.11      2.48 o 
  -7   8   0       76.18       81.87      4.54 o 
  -6   8   0        1.40        2.74      1.72 o 
  -5   8   0      282.48      322.95      7.82 o 
  -4   8   0       44.50       42.01      2.74 o 
  -3   8   0        0.35        0.53      0.62 o 
  -2   8   0        1.43        1.86      0.84 o 
  -1   8   0        9.15        7.35      1.27 o 
   0   8   0       36.14       36.40      2.21 o 
   1   8   0        9.95        9.67      1.56 o 
   2   8   0        3.71        1.24      1.20 o 
   3   8   0       20.69       27.64      3.33 o 
  -8   9   0        1.37        2.70      2.14 o 
  -7   9   0       19.65       19.75      2.94 o 
  -6   9   0       64.62       75.70      4.23 o 
  -5   9   0       15.13       16.79      2.44 o 
  -4   9   0       45.73       47.64      4.87 o 
  -3   9   0       13.59       11.73      1.45 o 
  -2   9   0        0.91        1.26      1.55 o 
  -1   9   0       12.26       12.88      1.69 o 
   0   9   0        0.01        0.01      1.08 o 
   1   9   0        3.97        2.32      1.32 o 
   2   9   0        4.44        7.17      1.86 o 
  -8  10   0        0.05       -1.60      1.91 o 
  -7  10   0        0.03       -0.85      1.79 o 
  -6  10   0        5.27        3.36      2.70 o 
  -5  10   0        0.00       -0.46      2.19 o 
  -4  10   0        2.56        1.95      2.34 o 
  -3  10   0        0.05       -0.75      2.26 o 
  -2  10   0        0.85        0.58      1.07 o 
  -1  10   0       22.72       28.80      2.46 o 
   0  10   0        0.90        0.83      1.32 o 
   1  10   0       16.53       18.22      2.45 o 
  -7  11   0        1.31       -0.56      1.75 o 
  -6  11   0       24.58       -1.22      1.22 o 
  -5  11   0       55.75        2.53      2.36 o 
  -4  11   0        7.30       -0.73      2.09 o 
  -3  11   0        0.00        0.44      1.95 o 
  -2  11   0        0.19        0.23      1.32 o 
  -1  11   0        1.81       -0.06      1.58 o 
   1 -11   1       42.85       48.35      5.13 o 
   2 -11   1       11.01        8.84      3.24 o 
   3 -11   1        0.02        0.41      2.34 o 
   4 -11   1        2.97       -1.92      1.92 o 
   5 -11   1        0.03        0.90      1.75 o 
   6 -11   1       22.61       -0.29      1.44 o 
   7 -11   1        6.18        0.29      2.19 o 
  -1 -10   1        3.13        6.27      1.81 o 
   0 -10   1       20.57       20.65      2.32 o 
   1 -10   1        0.83        0.61      1.18 o 
   2 -10   1        0.25        0.28      1.06 o 
   3 -10   1        6.12        8.11      2.82 o 
   4 -10   1        5.71        5.48      2.95 o 
   5 -10   1        6.73        3.92      2.58 o 
   6 -10   1       37.58       34.69      5.53 o 
   7 -10   1        1.40        3.01      4.60 o 
   8 -10   1        2.54       -1.34      1.64 o 
  -2  -9   1        4.37        4.17      1.57 o 
  -1  -9   1        0.22        1.04      1.23 o 
   0  -9   1        2.50        1.42      1.64 o 
   1  -9   1        0.52       -0.03      0.89 o 
   2  -9   1        0.27        0.77      0.95 o 
   3  -9   1        5.03        3.43      0.96 o 
   4  -9   1       12.59       12.44      3.21 o 
   5  -9   1        0.91       -0.17      3.06 o 
   6  -9   1        3.40        2.34      2.34 o 
   7  -9   1        5.01        7.69      3.24 o 
   8  -9   1        0.21       -2.24      2.24 o 
  -4  -8   1       28.11       39.77      4.88 o 
  -2  -8   1       28.54       31.26      3.31 o 
  -1  -8   1       24.43       26.80      2.82 o 
   0  -8   1        0.39       -0.95      0.98 o 
   1  -8   1        7.80        7.18      1.58 o 
   2  -8   1        8.41        5.21      1.85 o 
   3  -8   1        9.40        8.83      0.97 o 
   4  -8   1       33.29       32.01      3.85 o 
   5  -8   1        1.38        2.56      1.95 o 
   6  -8   1       22.80       23.10      4.11 o 
   7  -8   1       27.50       31.11      4.41 o 
   8  -8   1        9.20        5.62      3.19 o 
   9  -8   1       29.28       31.99      5.45 o 
  -3  -7   1       35.82       45.23      5.04 o 
  -2  -7   1        9.85        9.08      1.90 o 
  -1  -7   1      170.09      191.79      5.99 o 
   0  -7   1        0.57        0.24      0.98 o 
   1  -7   1        6.88        3.66      1.08 o 
   2  -7   1       11.58        7.65      1.03 o 
   3  -7   1       25.30       21.60      1.30 o 
   4  -7   1        1.03        1.48      1.34 o 
   5  -7   1        2.98        5.70      2.00 o 
   6  -7   1        3.13        3.48      2.07 o 
   7  -7   1       77.91       78.02      6.04 o 
   8  -7   1       41.18       51.49      5.62 o 
   9  -7   1      103.16      129.75      8.76 o 
  -4  -6   1        5.74        6.04      2.68 o 
  -3  -6   1      221.22      259.13     10.71 o 
  -2  -6   1      647.37      719.83     12.47 o 
  -1  -6   1        1.66        0.03      0.85 o 
   0  -6   1       52.39       52.00      6.13 o 
   1  -6   1      467.49      513.72      6.08 o 
   2  -6   1       66.02       69.97      2.76 o 
   3  -6   1       75.83       73.21      2.74 o 
   4  -6   1      193.17      196.52      7.55 o 
   5  -6   1       47.82       51.36      4.31 o 
   6  -6   1       67.22       63.10      5.04 o 
   7  -6   1       11.77        7.60      2.70 o 
   8  -6   1       20.91       20.55      4.19 o 
   9  -6   1        4.19        4.63      3.38 o 
  -5  -5   1       14.49       28.53      4.21 o 
  -4  -5   1       32.16       28.90      3.72 o 
  -3  -5   1      110.37      118.43      6.69 o 
  -2  -5   1       13.95       10.52      1.66 o 
  -1  -5   1       18.63       16.53      3.37 o 
   0  -5   1      119.20      129.25      3.81 o 
   1  -5   1      103.47       96.09      3.05 o 
   2  -5   1       24.01       19.59      1.43 o 
   3  -5   1       43.12       38.63      3.04 o 
   4  -5   1       87.66       84.32      4.70 o 
   5  -5   1        2.60        1.97      1.36 o 
   6  -5   1        0.65        1.22      1.39 o 
   7  -5   1       13.38       10.22      2.80 o 
   8  -5   1       15.15       17.02      3.70 o 
   9  -5   1        6.66        8.84      3.55 o 
  -7  -4   1        0.81       -1.25      3.52 o 
  -6  -4   1       12.88        8.62      3.02 o 
  -5  -4   1       87.54       87.29      6.18 o 
  -4  -4   1        4.89        4.65      1.90 o 
  -3  -4   1        0.32        0.94      0.73 o 
  -2  -4   1       52.76       46.57      3.45 o 
  -1  -4   1       51.56       45.32      2.25 o 
   0  -4   1       53.96       45.44      2.92 o 
   1  -4   1      464.81      430.52     13.94 o 
   2  -4   1      171.49      159.51      5.19 o 
   3  -4   1     1030.87      996.71     17.97 o 
   4  -4   1       39.33       45.06      3.31 o 
   5  -4   1       13.75       10.93      2.19 o 
   6  -4   1        0.01       -1.14      1.19 o 
   7  -4   1        0.35       -0.17      1.46 o 
   8  -4   1       53.48       63.10      5.62 o 
   9  -4   1       19.28       20.91      4.53 o 
  -6  -3   1       99.38      111.20      6.99 o 
  -5  -3   1       92.82      105.75      6.33 o 
  -4  -3   1       87.13       94.31      5.48 o 
  -3  -3   1        3.68        5.26      1.63 o 
  -2  -3   1      131.70      129.21      2.53 o 
  -1  -3   1       15.30       12.22      1.28 o 
   0  -3   1        0.51        0.28      0.48 o 
   1  -3   1     1309.62     1240.02     28.87 o 
   2  -3   1      923.27      862.77     10.26 o 
   3  -3   1      697.58      651.23     12.80 o 
   4  -3   1     1095.69     1129.86     12.46 o 
   5  -3   1        6.49        4.70      0.84 o 
   6  -3   1       68.16       56.67      4.24 o 
   7  -3   1        7.38        2.97      1.90 o 
   8  -3   1        2.98        7.33      2.85 o 
   9  -3   1       44.98       45.25      5.82 o 
  -8  -2   1        0.01        0.13      1.94 o 
  -7  -2   1       34.42       39.51      4.50 o 
  -6  -2   1       31.22       27.78      3.55 o 
  -5  -2   1      165.59      187.93      7.89 o 
  -4  -2   1        4.72        7.81      1.95 o 
  -3  -2   1      481.24      471.48     11.25 o 
  -2  -2   1       91.35      100.22      4.26 o 
  -1  -2   1     2663.29     2550.33     28.37 o 
   0  -2   1      619.43      592.84      6.99 o 
   1  -2   1     3828.41     3690.67     34.49 o 
   2  -2   1      902.57      833.21      9.10 o 
   3  -2   1      705.48      647.29      9.87 o 
   4  -2   1       82.42       92.32      2.56 o 
   5  -2   1      303.38      330.06      8.20 o 
   6  -2   1        6.46        8.37      1.37 o 
   7  -2   1       39.27       46.33      4.28 o 
   8  -2   1        0.01        0.07      2.17 o 
   9  -2   1        0.06       -2.39      2.39 o 
  -8  -1   1      123.15      140.48      4.09 o 
  -7  -1   1       61.63       59.91      4.84 o 
  -6  -1   1        1.93        3.53      1.61 o 
  -5  -1   1        2.84        3.58      1.51 o 
  -4  -1   1        0.23       -0.05      0.97 o 
  -3  -1   1      252.90      270.96      7.40 o 
  -2  -1   1       88.22       82.18      3.38 o 
  -1  -1   1     1080.92     1085.66      9.10 o 
   0  -1   1      855.57      753.55      7.74 o 
   1  -1   1      743.11      695.51      7.43 o 
   2  -1   1      117.06       90.55      3.02 o 
   3  -1   1       33.17       32.17      1.15 o 
   4  -1   1      176.86      191.37      3.23 o 
   5  -1   1       20.07       18.76      1.27 o 
   6  -1   1       25.94       26.43      2.15 o 
   7  -1   1        1.01        3.04      2.04 o 
   8  -1   1       21.13       17.50      3.89 o 
  -9   0   1       67.30       70.84      6.84 o 
  -8   0   1       13.74       10.83      3.19 o 
  -7   0   1       14.14       13.71      2.00 o 
  -6   0   1       79.70       93.79      5.19 o 
  -5   0   1       19.55       20.74      2.43 o 
  -4   0   1      428.48      473.43     10.42 o 
  -3   0   1      200.07      229.36      5.99 o 
  -2   0   1     1584.53     1567.95     22.57 o 
  -1   0   1      119.13      121.42      2.75 o 
   1   0   1     7797.94     6616.12     85.91 o 
   2   0   1      812.91      801.52     18.54 o 
   3   0   1      161.73      161.31      4.09 o 
   4   0   1      277.72      270.57      5.79 o 
   5   0   1        2.56        4.39      1.03 o 
   6   0   1       78.77       89.20      3.51 o 
   7   0   1        3.17        2.74      1.23 o 
   8   0   1        0.17       -0.63      2.36 o 
  -9   1   1       10.84       13.83      4.16 o 
  -8   1   1      437.83      482.29     14.17 o 
  -7   1   1        3.46        1.56      1.15 o 
  -6   1   1        5.69        6.97      1.31 o 
  -5   1   1       24.65       21.79      1.68 o 
  -4   1   1      269.22      269.73      4.79 o 
  -3   1   1     1042.14      999.43     10.95 o 
  -2   1   1     1199.72     1083.67     10.94 o 
  -1   1   1      777.21      713.08      7.45 o 
   0   1   1      378.57      349.55      6.49 o 
   1   1   1     2337.45     2233.36     20.74 o 
   2   1   1     1701.85     1701.68     17.14 o 
   3   1   1       50.06       40.53      2.28 o 
   4   1   1        6.01        5.19      1.05 o 
   5   1   1       41.05       41.59      2.43 o 
   6   1   1       65.52       67.82      3.38 o 
   7   1   1       14.83       25.12      4.86 o 
   8   1   1        3.13        3.63      3.02 o 
  -9   2   1       42.66       62.46      5.77 o 
  -8   2   1        1.30        2.09      2.07 o 
  -7   2   1      298.28      313.66      6.56 o 
  -6   2   1        1.86        2.63      0.95 o 
  -5   2   1        1.94        1.27      0.99 o 
  -4   2   1       55.77       60.07      1.94 o 
  -3   2   1       26.10       23.57      1.07 o 
  -2   2   1     1281.73     1156.43      9.87 o 
  -1   2   1      936.74      852.59      9.45 o 
   0   2   1     8900.89     8069.55     73.57 o 
   1   2   1     1733.62     1763.02     17.66 o 
   3   2   1      159.89      153.80      6.57 o 
   4   2   1       15.67       14.46      1.70 o 
   5   2   1        8.58        8.67      1.62 o 
   6   2   1        6.70        4.90      1.70 o 
   7   2   1        1.95        1.24      1.87 o 
  -9   3   1       21.31       22.71      4.26 o 
  -8   3   1       59.57       63.97      5.19 o 
  -7   3   1       58.05       63.37      4.60 o 
  -6   3   1        0.48        1.26      0.75 o 
  -5   3   1        0.58        1.00      1.11 o 
  -4   3   1       85.29       79.09      3.75 o 
  -3   3   1        1.30        4.37      0.85 o 
  -2   3   1        0.25        0.06      0.33 o 
  -1   3   1      190.24      173.13      2.20 o 
   0   3   1      125.70      124.32      2.92 o 
   1   3   1     1179.43     1231.21     16.64 o 
   3   3   1        8.27        7.49      1.33 o 
   4   3   1       90.87       82.31      3.59 o 
   5   3   1        3.95        3.75      1.45 o 
   6   3   1        0.30        0.50      1.51 o 
   7   3   1       16.97       25.73      3.50 o 
  -9   4   1        0.98       -0.02      2.31 o 
  -8   4   1        7.38        7.50      2.63 o 
  -7   4   1        8.22        6.89      2.31 o 
  -6   4   1       25.62       22.47      2.75 o 
  -5   4   1       70.14       64.61      3.87 o 
  -4   4   1      379.79      439.39     10.25 o 
  -3   4   1     1015.99     1020.02      9.66 o 
  -2   4   1       20.09       22.51      1.12 o 
  -1   4   1      270.85      268.21      3.17 o 
   0   4   1      787.71      884.27      9.15 o 
   1   4   1        0.99        0.74      0.57 o 
   2   4   1      106.79      106.91      3.70 o 
   3   4   1      427.70      415.04      8.22 o 
   4   4   1      367.67      380.58      8.68 o 
   5   4   1       28.40       34.63      2.99 o 
   6   4   1        3.19        6.14      2.11 o 
 -10   5   1        0.18        1.48      2.29 o 
  -9   5   1      102.27      120.16      7.67 o 
  -8   5   1      195.51      223.03      9.42 o 
  -7   5   1       81.88       88.88      5.57 o 
  -6   5   1        5.00        5.96      1.92 o 
  -5   5   1      129.83      118.94      5.53 o 
  -4   5   1       10.49       11.09      1.97 o 
  -3   5   1       50.66       51.29      2.58 o 
  -2   5   1       22.14       21.86      1.23 o 
  -1   5   1        2.09        2.37      0.52 o 
   0   5   1        0.51        0.02      0.54 o 
   1   5   1        0.22       -0.53      0.90 o 
   2   5   1      128.96      122.76      4.30 o 
   3   5   1       15.19       17.97      3.14 o 
   4   5   1        1.12        3.15      1.50 o 
   5   5   1        4.26        7.74      3.02 o 
   6   5   1       17.74        0.71      1.21 o 
  -9   6   1        0.28       -0.28      1.89 o 
  -8   6   1       64.11       67.28      5.25 o 
  -7   6   1       52.49       55.02      4.77 o 
  -6   6   1       91.42       86.59      7.01 o 
  -5   6   1       71.60       66.54      3.17 o 
  -4   6   1       14.03       12.88      1.16 o 
  -3   6   1      149.01      144.05      3.09 o 
  -2   6   1      141.90      147.34      2.59 o 
  -1   6   1       35.09       29.62      1.20 o 
   0   6   1       26.78       23.34      3.19 o 
   1   6   1       41.09       43.34      2.95 o 
   2   6   1        8.16        9.29      1.68 o 
   3   6   1        1.46        2.62      1.40 o 
   4   6   1        8.50        9.13      2.21 o 
   5   6   1       15.45        0.91      1.94 o 
  -9   7   1       20.98       23.17      3.42 o 
  -8   7   1       11.68       13.00      2.52 o 
  -7   7   1       18.31       13.18      2.19 o 
  -6   7   1       10.21        7.84      1.76 o 
  -5   7   1       27.72       27.05      2.37 o 
  -4   7   1        8.47        7.21      1.05 o 
  -3   7   1      116.65      115.17      2.98 o 
  -2   7   1       42.45       38.84      1.63 o 
  -1   7   1      165.82      161.97      3.88 o 
   0   7   1        1.12       -0.34      0.72 o 
   1   7   1        0.35        1.43      0.95 o 
   2   7   1        0.18        0.64      1.23 o 
   3   7   1        7.43        7.46      2.06 o 
   4   7   1        1.30       -0.76      0.78 o 
  -9   8   1      105.20      125.71      6.20 o 
  -8   8   1       17.91       23.43      3.20 o 
  -7   8   1        5.21        9.82      2.40 o 
  -6   8   1        0.95        0.72      1.29 o 
  -5   8   1        2.63        2.28      1.29 o 
  -4   8   1        8.34       10.58      1.71 o 
  -3   8   1        8.88        8.44      1.21 o 
  -2   8   1       69.94       61.43      2.72 o 
  -1   8   1        6.09        6.03      1.18 o 
   0   8   1       25.02       24.30      2.04 o 
   1   8   1       30.34       33.05      2.40 o 
   2   8   1        0.10       -1.07      1.07 o 
   3   8   1        5.28       14.49      3.21 o 
  -9   9   1        1.40       -0.14      2.30 o 
  -8   9   1        7.68        7.21      2.55 o 
  -7   9   1        3.12        4.09      2.42 o 
  -6   9   1        0.01       -0.48      1.32 o 
  -5   9   1       84.92      111.72     11.31 o 
  -4   9   1       15.31        6.84      2.56 o 
  -3   9   1        0.00       -0.56      2.32 o 
  -2   9   1       14.14       11.75      2.06 o 
  -1   9   1        1.72        0.85      1.05 o 
   0   9   1       82.91      107.48      3.95 o 
   1   9   1        4.54        6.34      1.63 o 
   2   9   1        8.08       11.17      2.57 o 
  -8  10   1        3.19        3.52      2.53 o 
  -7  10   1        8.77       13.51      2.83 o 
  -6  10   1       31.47       45.55      5.50 o 
  -5  10   1      157.55      169.99      9.30 o 
  -4  10   1       30.36       25.24      4.60 o 
  -3  10   1        0.32       -1.63      1.95 o 
  -2  10   1        8.11       11.34      2.36 o 
  -1  10   1        5.16        5.24      1.57 o 
   0  10   1        3.50        3.62      1.60 o 
  -7  11   1        1.33       -1.56      1.68 o 
  -6  11   1        4.56        1.36      1.46 o 
  -5  11   1       77.59       -2.12      2.12 o 
  -4  11   1       39.48       -0.02      2.29 o 
  -3  11   1        4.41       -0.85      1.31 o 
  -2  11   1        0.39       -0.63      1.25 o 
  -1  11   1        3.87        3.20      2.16 o 
   1 -11   2        2.77        1.97      1.57 o 
   2 -11   2       36.36       39.44      5.23 o 
   3 -11   2        6.46        2.46      2.73 o 
   4 -11   2       11.87       12.95      3.77 o 
   5 -11   2        1.04        0.12      1.27 o 
   6 -11   2        1.17       -0.97      1.58 o 
  -1 -10   2        2.26        4.94      3.21 o 
   0 -10   2        2.41        2.26      1.80 o 
   1 -10   2      125.83      140.31      8.35 o 
   2 -10   2        0.68        1.80      1.20 o 
   3 -10   2        5.19        2.14      2.26 o 
   4 -10   2        0.33        0.49      2.02 o 
   5 -10   2        8.47       11.73      3.63 o 
   7 -10   2        2.44        0.61      1.17 o 
  -3  -9   2        0.20        0.56      1.70 o 
  -2  -9   2       58.45       63.51      6.21 o 
  -1  -9   2        1.74        2.19      2.09 o 
   0  -9   2      114.51      134.65      5.46 o 
   1  -9   2        6.51        7.02      1.84 o 
   2  -9   2      176.22      204.22      8.28 o 
   3  -9   2        6.59        6.43      2.43 o 
   4  -9   2        0.10       -1.48      1.51 o 
   5  -9   2       36.53       31.79      4.99 o 
   6  -9   2        4.97        6.74      2.97 o 
   7  -9   2        0.15        0.61      2.56 o 
   8  -9   2        0.07       -0.88      1.34 o 
  -4  -8   2        0.29        0.44      1.63 o 
  -3  -8   2        1.18        4.33      2.95 o 
  -2  -8   2       75.81       79.80      4.53 o 
  -1  -8   2       70.90       70.06      5.89 o 
   0  -8   2        0.00        1.33      1.16 o 
   1  -8   2       12.34       14.12      2.00 o 
   2  -8   2      102.68      117.31      4.27 o 
   3  -8   2       33.44       35.98      3.80 o 
   4  -8   2        0.88       -0.34      1.36 o 
   5  -8   2        2.81        3.41      2.19 o 
   6  -8   2       51.63       58.35      5.45 o 
   7  -8   2        4.56        2.97      2.60 o 
   8  -8   2        4.68        1.58      2.56 o 
  -5  -7   2        3.06        5.57      2.80 o 
  -4  -7   2        3.80        2.75      2.70 o 
  -3  -7   2      115.13      138.65      5.65 o 
  -2  -7   2       37.54       41.60      6.43 o 
  -1  -7   2       18.23       21.12      6.71 o 
   0  -7   2        0.41        1.58      0.95 o 
   1  -7   2       87.51       90.89      3.59 o 
   2  -7   2        9.91        8.30      1.42 o 
   3  -7   2        0.74        0.88      0.88 o 
   4  -7   2       25.98       19.72      3.26 o 
   5  -7   2       24.19       26.70      3.48 o 
   6  -7   2       15.07       17.31      3.46 o 
   7  -7   2       40.47       39.73      4.94 o 
   8  -7   2        4.73        7.28      3.36 o 
   9  -7   2        8.82        9.93      3.94 o 
  -6  -6   2       14.50       19.21      4.53 o 
  -5  -6   2        1.30        1.83      2.22 o 
  -4  -6   2        4.72        7.81      2.70 o 
  -3  -6   2      160.64      190.31     15.53 o 
  -2  -6   2       88.15       95.64      4.04 o 
  -1  -6   2       18.19       13.60      1.98 o 
   0  -6   2       37.54       30.81      2.07 o 
   1  -6   2      596.99      637.50      9.85 o 
   2  -6   2      542.73      547.50      8.61 o 
   3  -6   2        1.87        1.64      1.33 o 
   4  -6   2       12.17       13.19      2.63 o 
   5  -6   2        7.25        7.25      2.31 o 
   6  -6   2       11.73        7.89      2.63 o 
   7  -6   2        4.28        6.48      2.73 o 
   8  -6   2       23.73       31.62      5.06 o 
   9  -6   2        5.92       10.01      3.94 o 
  -6  -5   2        6.01        5.62      2.82 o 
  -5  -5   2       24.44       26.22      4.38 o 
  -4  -5   2       51.72       48.20      4.55 o 
  -3  -5   2      100.72      105.48      4.16 o 
  -2  -5   2        2.77        0.64      0.78 o 
  -1  -5   2      172.87      161.35      6.41 o 
   0  -5   2        0.72        1.37      0.70 o 
   1  -5   2      489.02      465.42      7.49 o 
   2  -5   2        0.13       -0.21      0.60 o 
   3  -5   2      232.79      232.79      4.26 o 
   4  -5   2       25.70       23.76      2.75 o 
   5  -5   2       14.69       11.22      2.48 o 
   6  -5   2       19.69       19.96      3.48 o 
   7  -5   2       92.06       98.64      6.57 o 
   8  -5   2        1.53        0.58      2.17 o 
   9  -5   2        0.00       -0.80      2.75 o 
  -7  -4   2        9.70       14.70      3.94 o 
  -6  -4   2       49.94       51.46      5.26 o 
  -5  -4   2       98.84      104.99      6.65 o 
  -4  -4   2       99.00       94.67      5.82 o 
  -3  -4   2       57.68       47.74      4.44 o 
  -2  -4   2       74.05       68.29      4.04 o 
  -1  -4   2       37.60       36.54      1.99 o 
   0  -4   2       35.09       27.05      1.67 o 
   1  -4   2      210.33      220.29      4.30 o 
   2  -4   2       36.31       30.27      1.51 o 
   3  -4   2       48.84       43.93      1.52 o 
   4  -4   2       28.81       31.18      3.02 o 
   5  -4   2        9.36        7.25      1.97 o 
   6  -4   2       44.00       41.29      4.14 o 
   7  -4   2        0.11        4.02      2.09 o 
   8  -4   2       41.54       49.39      5.48 o 
   9  -4   2       10.75        9.45      3.75 o 
  -7  -3   2        1.06        4.14      2.51 o 
  -6  -3   2       20.19       26.66      3.77 o 
  -5  -3   2       96.96      107.57      3.96 o 
  -4  -3   2        0.15        1.36      1.51 o 
  -3  -3   2        0.00       -0.42      0.57 o 
  -2  -3   2       77.20       80.02      2.48 o 
  -1  -3   2       11.35       10.04      1.17 o 
   0  -3   2      817.83      787.50      9.54 o 
   1  -3   2      622.94      596.13      7.52 o 
   2  -3   2       30.18       26.63      1.24 o 
   3  -3   2      270.02      252.80      4.00 o 
   4  -3   2       61.80       58.75      4.71 o 
   5  -3   2      459.03      463.35     12.22 o 
   6  -3   2       14.67       12.17      2.58 o 
   7  -3   2       32.01       28.60      3.92 o 
   8  -3   2        0.03        1.56      2.07 o 
   9  -3   2       26.53       27.97      5.21 o 
  -8  -2   2        0.45        1.48      2.31 o 
  -7  -2   2        1.05       -0.06      1.36 o 
  -6  -2   2       54.89       54.27      3.53 o 
  -5  -2   2       18.65       15.45      2.36 o 
  -4  -2   2      116.28      110.05      3.55 o 
  -3  -2   2     1770.78     1979.19     21.49 o 
  -2  -2   2      780.77      786.16      7.74 o 
  -1  -2   2      203.76      197.37      2.66 o 
   0  -2   2     4118.59     3938.96     36.76 o 
   1  -2   2    26310.50    23941.82    398.00 o 
   2  -2   2      316.62      298.81      4.43 o 
   3  -2   2       80.03       61.37      1.98 o 
   4  -2   2       12.61       11.40      1.27 o 
   5  -2   2      149.28      156.59      4.16 o 
   6  -2   2       17.39       19.54      2.15 o 
   7  -2   2        1.09        1.19      2.17 o 
   8  -2   2        0.93        2.78      2.48 o 
  -8  -1   2       21.11       16.30      3.13 o 
  -7  -1   2      175.79      180.87      6.84 o 
  -6  -1   2       49.11       49.20      2.87 o 
  -5  -1   2      295.11      262.98      7.30 o 
  -4  -1   2      125.75      131.22      3.75 o 
  -3  -1   2        0.71        0.56      0.62 o 
  -2  -1   2        0.07        0.01      0.46 o 
  -1  -1   2       63.81       68.36      4.93 o 
   0  -1   2       16.13       13.27      1.24 o 
   1  -1   2       12.43       13.01      1.16 o 
   2  -1   2      196.16      182.46      3.41 o 
   3  -1   2      197.31      218.62      4.34 o 
   4  -1   2       21.98       11.82      2.07 o 
   5  -1   2      178.92      207.58      5.19 o 
   6  -1   2       10.01        7.51      1.57 o 
   7  -1   2        0.13        2.29      2.17 o 
   8  -1   2        2.15        1.75      2.48 o 
  -9   0   2        3.05        6.99      3.80 o 
  -8   0   2       31.24       36.04      3.19 o 
  -7   0   2       11.13       10.78      1.52 o 
  -6   0   2       34.26       30.99      1.81 o 
  -5   0   2        2.90        3.68      1.05 o 
  -4   0   2      154.96      146.32      3.81 o 
  -3   0   2       46.81       44.25      2.48 o 
  -2   0   2      233.03      235.71      3.88 o 
  -1   0   2      225.07      215.03      3.31 o 
   0   0   2      843.87      809.19     12.46 o 
   1   0   2      338.50      312.93      6.40 o 
   2   0   2      502.68      447.38      8.98 o 
   3   0   2       98.49       82.40      3.75 o 
   4   0   2       11.61        8.25      1.75 o 
   5   0   2      149.24      152.73      6.35 o 
   6   0   2        4.14        7.28      2.31 o 
   7   0   2       18.31       18.45      2.65 o 
   8   0   2        0.27        0.56      2.80 o 
  -9   1   2        0.69       -1.66      2.63 o 
  -8   1   2      127.57      158.11      5.66 o 
  -7   1   2       20.87       16.99      1.71 o 
  -6   1   2        6.57        6.45      1.22 o 
  -5   1   2        3.31        2.02      0.81 o 
  -4   1   2        7.01        5.42      0.74 o 
  -3   1   2       86.90       74.94      2.25 o 
  -2   1   2        1.34        1.83      0.39 o 
  -1   1   2      787.91      741.78      7.76 o 
   0   1   2     1398.49     1272.54     18.94 o 
   1   1   2       14.64       13.71      1.66 o 
   2   1   2      430.75      435.18     11.21 o 
   3   1   2      100.59       96.78      4.39 o 
   4   1   2      176.24      165.19      4.40 o 
   5   1   2       33.77       26.44      2.28 o 
   6   1   2        0.10        1.56      2.00 o 
   7   1   2        0.07        0.34      2.31 o 
  -9   2   2       45.22       46.40      5.70 o 
  -8   2   2       67.67       67.41      3.79 o 
  -7   2   2       31.77       33.77      1.99 o 
  -6   2   2      121.72      121.66      4.73 o 
  -5   2   2       67.06       70.90      2.12 o 
  -4   2   2      439.20      407.23      5.48 o 
  -3   2   2      551.59      501.59      5.37 o 
  -2   2   2      700.24      665.97      6.72 o 
  -1   2   2      372.91      324.80      3.84 o 
   0   2   2     4824.26     4438.13     42.01 o 
   1   2   2      766.60      722.74     17.44 o 
   2   2   2        1.40        1.18      0.75 o 
   3   2   2       14.75       13.37      1.56 o 
   4   2   2      301.42      297.12      6.53 o 
   5   2   2       81.51       87.14      3.96 o 
   6   2   2        0.90        0.14      1.42 o 
   7   2   2        8.29       13.61      3.94 o 
 -10   3   2        2.14        2.07      1.92 o 
  -9   3   2        0.10       -0.05      2.68 o 
  -8   3   2       74.75       76.85      8.58 o 
  -7   3   2      125.59      134.82      4.75 o 
  -6   3   2        1.19        2.14      0.79 o 
  -5   3   2        6.23        7.35      0.86 o 
  -4   3   2      870.18      889.03      8.78 o 
  -3   3   2       20.06       17.28      0.97 o 
  -2   3   2      833.51      781.54      7.67 o 
  -1   3   2        5.45        2.98      0.55 o 
   0   3   2       28.99       25.31      1.64 o 
   1   3   2      277.32      248.62      5.00 o 
   2   3   2     1045.17     1139.32     15.26 o 
   3   3   2       43.68       34.84      2.50 o 
   4   3   2      344.55      353.92      7.72 o 
   5   3   2       12.07        9.87      2.03 o 
   6   3   2        0.18        0.37      1.72 o 
 -10   4   2        4.51       -0.15      1.87 o 
  -9   4   2        2.22        2.17      2.87 o 
  -8   4   2        0.38        0.82      1.40 o 
  -7   4   2      292.89      312.45      7.52 o 
  -6   4   2        0.00        0.24      0.78 o 
  -5   4   2       32.82       29.32      1.29 o 
  -4   4   2        6.85        7.74      0.79 o 
  -3   4   2        9.47       10.99      1.20 o 
  -2   4   2        7.19        5.80      0.76 o 
  -1   4   2      230.58      257.70      3.87 o 
   0   4   2     1599.90     1722.21     15.41 o 
   1   4   2      384.72      361.17      8.44 o 
   2   4   2       79.68       75.38      4.35 o 
   3   4   2      842.57      917.59     14.65 o 
   4   4   2      257.70      259.92     11.21 o 
   5   4   2        0.38        1.68      1.65 o 
   6   4   2        4.11        4.77      3.29 o 
 -10   5   2        3.91        1.19      2.00 o 
  -9   5   2        9.03        7.16      2.32 o 
  -8   5   2      118.77      133.29      5.35 o 
  -7   5   2       14.52       18.62      3.01 o 
  -6   5   2       19.31       22.21      2.08 o 
  -5   5   2      184.94      187.98      5.05 o 
  -4   5   2      333.44      357.07     11.97 o 
  -3   5   2      191.32      192.49      3.77 o 
  -2   5   2       33.38       34.25      1.51 o 
  -1   5   2       43.47       36.84      2.05 o 
   0   5   2      233.32      248.64      4.59 o 
   1   5   2       40.44       42.92      2.31 o 
   2   5   2      553.13      601.23     10.44 o 
   3   5   2       80.84       78.51      3.88 o 
   4   5   2       19.92       19.22      2.76 o 
   5   5   2        1.90        0.85      1.84 o 
 -10   6   2       22.55        2.97      2.87 o 
  -9   6   2       25.86       23.72      3.23 o 
  -8   6   2      138.37      155.33      5.90 o 
  -7   6   2        6.13        5.73      1.72 o 
  -6   6   2      185.23      196.11      5.77 o 
  -5   6   2       83.08       86.66      5.57 o 
  -4   6   2      464.68      460.20      9.71 o 
  -3   6   2      145.48      141.35      3.16 o 
  -2   6   2      284.19      291.82      4.69 o 
  -1   6   2       42.60       38.80      2.45 o 
   0   6   2        4.60        1.40      0.84 o 
   1   6   2       11.59       14.00      1.59 o 
   2   6   2      131.04      145.39      5.18 o 
   3   6   2        2.97        5.09      1.73 o 
   4   6   2        0.10       -0.30      1.76 o 
  -9   7   2        4.52        4.68      4.24 o 
  -8   7   2        0.01        0.30      1.57 o 
  -7   7   2       32.24       31.97      3.58 o 
  -6   7   2       25.01       26.16      2.59 o 
  -5   7   2       32.91       29.51      2.43 o 
  -4   7   2        5.92        6.92      1.11 o 
  -3   7   2      139.70      144.15      3.42 o 
  -2   7   2        0.70        0.24      0.69 o 
  -1   7   2       75.80       66.74      7.19 o 
   0   7   2       36.80       35.70      2.16 o 
   1   7   2        1.15        0.98      0.95 o 
   2   7   2       12.30       13.16      2.28 o 
   3   7   2       19.89        4.31      1.80 o 
   4   7   2        3.03       -1.21      1.23 o 
  -9   8   2       18.57       26.03      4.94 o 
  -8   8   2        4.58        4.73      2.06 o 
  -7   8   2       13.07       13.52      2.49 o 
  -6   8   2        6.98        8.57      1.96 o 
  -5   8   2        7.32        6.53      1.60 o 
  -4   8   2       66.40       75.83      2.65 o 
  -3   8   2        2.64        1.15      1.10 o 
  -2   8   2       31.29       30.66      4.38 o 
  -1   8   2       11.42       14.08      2.76 o 
   0   8   2        4.31        2.80      1.20 o 
   1   8   2        0.20       -1.07      1.09 o 
   2   8   2       15.48       22.10      2.95 o 
   3   8   2       34.82       56.45      4.15 o 
  -9   9   2       14.18       23.09      3.69 o 
  -8   9   2       17.25       18.39      3.14 o 
  -7   9   2        3.58        2.25      1.83 o 
  -6   9   2        9.32        6.30      1.93 o 
  -5   9   2       38.00       42.83      3.19 o 
  -4   9   2       21.18       30.16      4.14 o 
  -3   9   2        7.85        7.20      1.76 o 
  -2   9   2        6.65        6.20      1.81 o 
  -1   9   2       66.89       72.88      4.22 o 
   0   9   2        5.80        4.91      1.92 o 
   1   9   2        0.63       -0.64      1.61 o 
  -8  10   2       17.01       25.28      3.73 o 
  -7  10   2       11.90       13.00      2.82 o 
  -6  10   2       14.05       15.82      3.99 o 
  -5  10   2        0.19       -0.22      2.43 o 
  -4  10   2       30.59       26.61      4.67 o 
  -3  10   2       37.98       38.38      3.18 o 
  -2  10   2       33.75       33.27      3.39 o 
  -1  10   2        1.04        0.02      1.57 o 
   0  10   2        7.15        8.36      2.33 o 
  -7  11   2       22.15       21.91      4.94 o 
  -6  11   2        5.93        0.10      1.61 o 
  -5  11   2        7.53        0.51      2.19 o 
  -4  11   2        0.50        1.19      1.63 o 
  -3  11   2        2.12        1.02      1.44 o 
  -2  11   2        6.31        1.00      3.38 o 
   0 -11   3       28.39       37.30      4.08 o 
   1 -11   3       24.89       19.29      3.14 o 
   2 -11   3        8.22        9.40      3.31 o 
   3 -11   3        4.27        3.43      2.82 o 
   4 -11   3        1.23        0.71      2.41 o 
   5 -11   3        1.05       -0.61      1.51 o 
   6 -11   3        0.50       -1.53      1.53 o 
  -1 -10   3        0.01       -0.09      1.86 o 
   0 -10   3        2.70        1.35      1.60 o 
   1 -10   3       58.78       64.08      4.13 o 
   2 -10   3       39.69       46.45      5.16 o 
   3 -10   3        0.92        1.46      2.00 o 
   4 -10   3        1.83        6.35      2.82 o 
   5 -10   3        3.11        7.55      3.31 o 
   6 -10   3        2.03       -1.00      2.07 o 
   7 -10   3        2.34       -0.51      1.63 o 
  -3  -9   3        0.19        0.17      3.19 o 
  -2  -9   3        6.60        9.24      2.42 o 
  -1  -9   3        3.79        4.30      1.83 o 
   0  -9   3       20.53       23.19      2.87 o 
   1  -9   3       10.58       10.80      2.12 o 
   2  -9   3       39.53       40.87      3.07 o 
   3  -9   3       33.33       32.74      4.14 o 
   4  -9   3       31.05       38.78      4.43 o 
   5  -9   3        0.17        0.12      1.85 o 
   6  -9   3       13.98        9.42      3.31 o 
   7  -9   3        0.48        1.75      2.85 o 
   8  -9   3        6.60       -1.80      1.80 o 
  -4  -8   3       21.27       -1.17      1.17 o 
  -3  -8   3       11.23       11.45      2.37 o 
  -2  -8   3      147.80      185.79      6.51 o 
  -1  -8   3      126.31      133.34      8.95 o 
   0  -8   3        0.03        0.35      1.10 o 
   1  -8   3      196.61      207.81      5.95 o 
   2  -8   3       35.14       44.29      2.81 o 
   3  -8   3        5.59        8.91      2.51 o 
   4  -8   3        0.68       -0.54      1.31 o 
   5  -8   3       49.74       51.92      4.94 o 
   6  -8   3        0.15       -1.90      1.90 o 
   7  -8   3        0.24        1.44      2.58 o 
   8  -8   3        0.53       -0.34      1.36 o 
  -5  -7   3        1.62       -0.19      2.00 o 
  -4  -7   3        0.98       -0.29      2.68 o 
  -3  -7   3       45.81       38.65      3.25 o 
  -2  -7   3      247.04      284.76      7.50 o 
  -1  -7   3        2.79        1.26      1.83 o 
   0  -7   3        8.12        9.82      1.63 o 
   1  -7   3       13.60       13.34      1.78 o 
   2  -7   3       52.55       54.25      4.83 o 
   3  -7   3       25.66       23.92      1.99 o 
   4  -7   3        8.36        4.67      2.14 o 
   5  -7   3        2.57        1.19      1.78 o 
   6  -7   3       25.65       28.43      4.53 o 
   7  -7   3       12.18       10.86      3.26 o 
   8  -7   3        1.25       -0.41      2.46 o 
  -6  -6   3        0.51       -0.90      2.39 o 
  -5  -6   3        6.58       10.69      3.16 o 
  -4  -6   3       22.05       26.05      4.38 o 
  -3  -6   3       32.11       32.48      2.77 o 
  -2  -6   3       63.49       66.56      3.31 o 
  -1  -6   3      185.27      210.55      5.61 o 
   0  -6   3       23.35       23.85      1.93 o 
   1  -6   3        4.46        3.29      0.96 o 
   2  -6   3       36.91       32.77      2.08 o 
   3  -6   3       44.29       38.44      2.07 o 
   4  -6   3       13.75       10.25      2.43 o 
   5  -6   3        0.01       -0.17      1.63 o 
   6  -6   3       14.27       17.75      3.58 o 
   7  -6   3        9.24       10.49      3.19 o 
   8  -6   3        0.30        1.68      2.46 o 
  -6  -5   3        0.45        0.58      2.04 o 
  -5  -5   3        2.76        6.01      2.34 o 
  -4  -5   3       13.24       13.88      2.87 o 
  -3  -5   3       20.70       22.89      2.21 o 
  -2  -5   3       56.86       53.07      2.76 o 
  -1  -5   3      160.61      161.93      4.43 o 
   0  -5   3        0.59        0.10      0.61 o 
   1  -5   3       29.78       32.08      2.32 o 
   2  -5   3      802.22      828.44     10.88 o 
   3  -5   3      258.24      236.92      4.58 o 
   4  -5   3      123.41      113.03      5.92 o 
   5  -5   3       49.44       44.89      4.14 o 
   6  -5   3        0.37        0.71      1.56 o 
   7  -5   3       62.42       66.02      5.72 o 
   8  -5   3        7.68        9.01      3.46 o 
  -7  -4   3       18.95       23.59      4.53 o 
  -6  -4   3        4.74        5.84      2.39 o 
  -5  -4   3       63.27       64.83      5.19 o 
  -4  -4   3        0.08       -0.83      0.83 o 
  -3  -4   3        0.69        0.14      0.58 o 
  -2  -4   3      469.10      504.44     11.05 o 
  -1  -4   3      207.44      204.29      5.27 o 
   0  -4   3      313.93      277.23      6.13 o 
   1  -4   3       26.77       36.99      5.48 o 
   2  -4   3      675.97      682.11      8.98 o 
   3  -4   3      281.09      288.94      4.91 o 
   4  -4   3        7.74        9.36      1.24 o 
   5  -4   3       30.98       26.39      3.31 o 
   6  -4   3       23.99       24.37      3.89 o 
   7  -4   3       15.68       20.57      3.85 o 
   8  -4   3       28.36       25.83      4.82 o 
  -8  -3   3        2.66        6.99      3.09 o 
  -7  -3   3       31.59       37.78      4.80 o 
  -6  -3   3       87.30       80.36      5.89 o 
  -5  -3   3      145.78      148.83      4.61 o 
  -4  -3   3        6.04        8.72      2.32 o 
  -3  -3   3      180.38      183.62      3.42 o 
  -2  -3   3      262.60      239.48      3.63 o 
  -1  -3   3      771.05      724.96     17.49 o 
   0  -3   3       11.45        4.72      0.86 o 
   1  -3   3       57.52       46.51      2.29 o 
   2  -3   3      321.17      307.02      5.02 o 
   3  -3   3        5.07        5.22      0.86 o 
   4  -3   3        1.94        1.75      0.74 o 
   5  -3   3        0.02        0.63      0.79 o 
   6  -3   3       11.90        8.79      2.58 o 
   7  -3   3       21.40       26.12      4.24 o 
   8  -3   3        1.77        4.16      2.78 o 
  -8  -2   3       16.63       22.44      4.38 o 
  -7  -2   3        5.53        4.09      2.03 o 
  -6  -2   3       47.28       51.95      3.07 o 
  -5  -2   3       65.58       71.41      3.22 o 
  -4  -2   3      336.84      358.55      6.84 o 
  -3  -2   3      406.21      425.59      6.91 o 
  -2  -2   3      219.82      229.19      4.49 o 
  -1  -2   3     1583.35     1535.13     12.97 o 
   0  -2   3      134.08      143.68      2.92 o 
   1  -2   3     3988.75     4156.75     39.23 o 
   2  -2   3      638.41      619.70      8.08 o 
   3  -2   3      177.91      163.89      5.48 o 
   4  -2   3      304.62      322.64      6.02 o 
   5  -2   3       86.64       88.27      3.28 o 
   6  -2   3        4.51        2.70      1.83 o 
   7  -2   3       12.63       12.46      3.24 o 
   8  -2   3        1.46        2.70      2.95 o 
  -8  -1   3       10.12        8.35      2.19 o 
  -7  -1   3      278.83      287.46      7.44 o 
  -6  -1   3        5.59        9.17      1.66 o 
  -5  -1   3      167.73      204.16      5.24 o 
  -4  -1   3       37.34       40.59      3.09 o 
  -3  -1   3      644.56      682.49      9.32 o 
  -2  -1   3      161.61      143.02      2.20 o 
  -1  -1   3       87.92       78.89      1.49 o 
   0  -1   3      323.92      286.96      4.25 o 
   1  -1   3      233.77      196.04      3.62 o 
   2  -1   3        0.26        1.53      0.64 o 
   3  -1   3      168.00      165.72      3.96 o 
   4  -1   3       33.40       28.15      1.91 o 
   5  -1   3       55.11       55.60      2.93 o 
   6  -1   3        9.56        9.53      1.78 o 
   7  -1   3       14.89       18.31      3.92 o 
   8  -1   3        1.33        0.90      2.90 o 
  -9   0   3       24.76       37.85      5.92 o 
  -8   0   3        5.79       10.33      2.07 o 
  -7   0   3       30.47       28.99      1.98 o 
  -6   0   3       42.72       40.50      1.98 o 
  -5   0   3       25.23       29.09      1.53 o 
  -4   0   3       73.62       69.57      1.94 o 
  -3   0   3      404.89      457.01      5.05 o 
  -2   0   3        6.03        3.44      0.70 o 
  -1   0   3      617.19      553.41      7.11 o 
   0   0   3      999.90      927.14     15.00 o 
   1   0   3      816.85      720.24     12.68 o 
   2   0   3       97.21      102.44      4.11 o 
   3   0   3      226.09      225.03      6.94 o 
   4   0   3        0.07        1.05      1.19 o 
   5   0   3        9.11       11.00      2.51 o 
   6   0   3       25.93       22.52      3.65 o 
   7   0   3        1.59        2.58      2.68 o 
   8   0   3        0.34       -0.37      2.58 o 
  -9   1   3        0.16        0.83      2.90 o 
  -8   1   3        1.28        2.79      1.44 o 
  -7   1   3       11.89       14.30      1.59 o 
  -6   1   3        2.60        3.69      0.87 o 
  -5   1   3       69.17       65.66      2.08 o 
  -4   1   3        0.61        0.47      0.55 o 
  -3   1   3      411.01      390.82      4.43 o 
  -2   1   3       28.16       26.59      0.91 o 
  -1   1   3       75.51       77.28      2.19 o 
   0   1   3        0.01        0.22      0.66 o 
   1   1   3       23.79       20.81      2.04 o 
   2   1   3      302.63      305.97      8.30 o 
   3   1   3       98.79      106.60      5.11 o 
   4   1   3      291.41      284.28      9.23 o 
   5   1   3       28.22       28.70      3.65 o 
   6   1   3        6.22        4.28      2.43 o 
   7   1   3        4.08        3.75      2.97 o 
  -9   2   3       22.30       29.63      5.48 o 
  -8   2   3      110.48      120.55      7.69 o 
  -7   2   3       45.39       46.36      3.95 o 
  -6   2   3      230.92      226.61      8.34 o 
  -5   2   3        6.15        4.86      0.81 o 
  -4   2   3        1.56        1.47      0.51 o 
  -3   2   3      264.69      276.07      3.68 o 
  -2   2   3     1252.84     1208.04     10.77 o 
  -1   2   3        3.40        5.13      0.66 o 
   0   2   3     1027.10     1055.23     17.97 o 
   1   2   3     3531.87     3820.81     54.21 o 
   2   2   3      265.73      249.88      7.91 o 
   3   2   3       66.43       65.34      4.36 o 
   4   2   3      437.18      437.45     12.59 o 
   5   2   3      358.49      392.32     12.68 o 
   6   2   3       15.45       24.00      4.45 o 
   7   2   3        0.64        0.12      3.21 o 
 -10   3   3        9.72       -0.05      1.97 o 
  -9   3   3        0.74        1.24      2.56 o 
  -8   3   3      774.89      897.00     14.46 o 
  -7   3   3       33.09       37.19      2.65 o 
  -6   3   3        3.68        3.95      0.87 o 
  -5   3   3       11.13       11.83      1.08 o 
  -4   3   3      685.60      719.29      7.65 o 
  -3   3   3      525.99      562.58      7.68 o 
  -2   3   3        1.35        0.62      0.48 o 
  -1   3   3       10.12        6.09      0.79 o 
   0   3   3      263.24      257.93      6.05 o 
   1   3   3       81.00       96.69      4.84 o 
   2   3   3      738.80      725.33     15.99 o 
   3   3   3      232.74      238.49      8.96 o 
   4   3   3      112.99      108.67      6.62 o 
   5   3   3        9.88       12.83      3.46 o 
   6   3   3       10.46        6.74      3.31 o 
 -10   4   3        0.06        0.68      1.75 o 
  -8   4   3        8.81        8.97      1.96 o 
  -7   4   3      385.94      396.68      8.36 o 
  -6   4   3      539.01      556.83      7.07 o 
  -5   4   3      233.23      226.06      3.82 o 
  -4   4   3      726.63      705.70      7.78 o 
  -3   4   3       29.07       28.86      1.38 o 
  -2   4   3        3.95        3.78      0.73 o 
  -1   4   3       55.35       51.52      1.82 o 
   0   4   3       31.87       28.57     12.00 o 
   1   4   3      663.12      669.66     15.24 o 
   2   4   3      274.05      269.84      9.49 o 
   3   4   3      101.19      100.85      6.35 o 
   4   4   3       16.90       11.88      3.31 o 
   5   4   3        6.23        6.45      3.21 o 
   6   4   3        1.50       -1.48      2.68 o 
 -10   5   3        1.66        2.51      2.31 o 
  -9   5   3        6.01       11.49      4.21 o 
  -8   5   3      294.73      317.52      8.14 o 
  -7   5   3        3.24        3.21      2.34 o 
  -6   5   3      295.99      297.97      6.82 o 
  -5   5   3       13.17       12.26      1.16 o 
  -4   5   3       50.37       55.19      1.95 o 
  -3   5   3       80.77       77.38      3.91 o 
  -2   5   3       88.11       83.25      2.40 o 
  -1   5   3        0.03       -0.36      0.68 o 
   0   5   3       57.73       54.16      2.85 o 
   1   5   3        1.09        0.27      1.14 o 
   2   5   3      225.96      221.57      9.23 o 
   3   5   3       37.91       43.21      4.63 o 
   4   5   3        1.66        3.09      2.46 o 
   5   5   3        0.01       -0.32      1.19 o 
 -10   6   3       33.26       28.99      5.60 o 
  -9   6   3        1.82       -0.05      2.51 o 
  -8   6   3      214.71      227.63      7.02 o 
  -7   6   3      129.16      132.60      5.02 o 
  -6   6   3      130.21      140.57      4.81 o 
  -5   6   3        4.86        7.17      0.98 o 
  -4   6   3       41.86       35.52      1.77 o 
  -3   6   3        4.87        6.93      1.03 o 
  -2   6   3       26.82       26.01      1.99 o 
  -1   6   3        0.95        2.01      1.06 o 
   0   6   3        3.59        4.66      1.42 o 
   1   6   3       11.81       15.26      3.04 o 
   2   6   3       25.44       29.94      3.82 o 
   3   6   3       93.75       91.17      6.86 o 
   4   6   3       26.29       -0.56      1.05 o 
  -9   7   3       20.81       18.62      4.67 o 
  -8   7   3        0.41       -0.29      1.61 o 
  -7   7   3        0.66        1.87      1.87 o 
  -6   7   3       50.71       51.05      3.24 o 
  -5   7   3       53.60       47.29      6.15 o 
  -4   7   3      156.51      156.88      3.70 o 
  -3   7   3       12.68       12.71      1.60 o 
  -2   7   3       38.97       38.05      2.00 o 
  -1   7   3        0.43       -0.89      0.89 o 
   0   7   3       15.23       12.40      2.05 o 
   1   7   3       55.19       61.71      5.16 o 
   2   7   3       52.15       45.57      4.99 o 
   3   7   3        5.08       -0.66      1.29 o 
  -9   8   3       20.26       24.64      3.53 o 
  -8   8   3        7.17        7.77      2.35 o 
  -7   8   3        9.32       10.39      2.23 o 
  -6   8   3        0.50       -0.06      1.29 o 
  -5   8   3      205.50      219.41      6.20 o 
  -4   8   3      171.76      192.82      6.63 o 
  -3   8   3       49.90       55.76      3.89 o 
  -2   8   3       22.84       25.61      3.24 o 
  -1   8   3      149.98      148.85      7.50 o 
   0   8   3       28.53       16.52      2.56 o 
   1   8   3        0.11       -0.54      1.70 o 
   2   8   3        7.37       10.86      3.36 o 
  -9   9   3       12.94       14.73      3.15 o 
  -8   9   3       45.48       55.77      4.29 o 
  -7   9   3        9.66       14.78      2.62 o 
  -6   9   3        2.31        2.72      1.69 o 
  -5   9   3       71.77       82.96      4.17 o 
  -4   9   3      167.96      191.34      5.82 o 
  -3   9   3        2.08        2.76      1.40 o 
  -2   9   3       13.64       15.28      2.49 o 
  -1   9   3        1.36       -0.71      1.56 o 
   0   9   3       37.95       27.37     13.97 o 
   1   9   3        0.53       -0.15      2.00 o 
  -8  10   3        1.95        3.03      2.47 o 
  -7  10   3       23.31       25.39      3.38 o 
  -6  10   3       21.21       20.25      4.72 o 
  -5  10   3       13.23       20.59      4.41 o 
  -4  10   3       26.93       26.97      4.80 o 
  -3  10   3       11.85       14.82      5.56 o 
  -2  10   3        0.90        1.92      1.83 o 
  -1  10   3        3.09        1.65      1.32 o 
   0  10   3        0.54       -0.82      1.66 o 
  -6  11   3        0.12       -1.73      2.53 o 
  -5  11   3       21.91        1.00      1.48 o 
  -4  11   3        3.01       -0.17      1.24 o 
  -3  11   3       22.48        1.85      2.02 o 
   1 -11   4        0.16       -1.17      2.14 o 
   2 -11   4        0.00        0.32      2.48 o 
   3 -11   4        3.01        5.23      3.21 o 
   4 -11   4        2.24        3.58      2.63 o 
   5 -11   4        0.00       -0.97      2.22 o 
  -1 -10   4       32.72       42.09      3.92 o 
   0 -10   4        1.14        2.62      1.87 o 
   1 -10   4        3.17        6.20      2.05 o 
   2 -10   4      141.53      166.99      9.03 o 
   3 -10   4       18.23       19.67      4.07 o 
   4 -10   4        0.57        1.36      2.34 o 
   5 -10   4        1.92        4.24      2.70 o 
   6 -10   4        0.88       -1.24      1.24 o 
   7 -10   4       11.60       -0.27      2.12 o 
  -3  -9   4        7.79        3.05      6.76 o 
  -2  -9   4       19.71       20.20      3.04 o 
  -1  -9   4       25.68       30.67      3.21 o 
   0  -9   4       54.51       72.03      4.53 o 
   1  -9   4       52.05       55.90      3.94 o 
   2  -9   4       76.51       86.86      4.15 o 
   3  -9   4       74.34       89.70      6.35 o 
   4  -9   4        5.04        0.15      1.80 o 
   5  -9   4        0.00        1.31      2.19 o 
   6  -9   4        1.57        2.75      2.70 o 
   7  -9   4        1.89       -0.85      1.19 o 
  -4  -8   4        0.12        0.73      1.68 o 
  -3  -8   4        9.77       11.75      2.52 o 
  -2  -8   4      135.05      174.44      6.25 o 
  -1  -8   4       92.36      111.20      4.73 o 
   0  -8   4        0.22        0.73      1.04 o 
   1  -8   4       54.97       64.38      5.25 o 
   2  -8   4      556.09      630.29     10.96 o 
   3  -8   4       74.58       93.92      6.21 o 
   4  -8   4        8.50        3.26      2.24 o 
   5  -8   4        5.66        5.14      2.58 o 
   6  -8   4       18.59       21.01      4.24 o 
   7  -8   4        0.09        0.22      2.65 o 
   8  -8   4        0.03       -0.27      1.68 o 
  -5  -7   4        4.07        3.75      2.60 o 
  -4  -7   4        1.39        2.46      2.36 o 
  -3  -7   4       83.14       91.69      6.52 o 
  -2  -7   4        5.32        5.51      2.01 o 
  -1  -7   4        2.53        1.60      1.16 o 
   0  -7   4        3.71        1.80      1.07 o 
   1  -7   4        7.98        4.04      1.19 o 
   2  -7   4      291.39      289.73      6.55 o 
   3  -7   4       92.94       88.97      5.55 o 
   4  -7   4        0.30        1.19      1.56 o 
   5  -7   4        4.26        2.63      2.24 o 
   6  -7   4       11.12       14.12      3.72 o 
   7  -7   4        3.22        4.89      3.07 o 
   8  -7   4        4.45        1.00      1.53 o 
  -6  -6   4        0.05        3.24      2.56 o 
  -5  -6   4        6.82        7.40      2.82 o 
  -4  -6   4       21.71       22.10      4.02 o 
  -3  -6   4       58.50       63.71      3.50 o 
  -2  -6   4        0.27        1.04      0.97 o 
  -1  -6   4        8.81       12.68      1.71 o 
   0  -6   4       56.77       54.51      4.69 o 
   1  -6   4       47.82       42.28      2.93 o 
   2  -6   4       48.51       47.81      2.80 o 
   3  -6   4       12.45        7.80      1.29 o 
   4  -6   4       26.96       27.02      3.36 o 
   5  -6   4        0.22        1.10      1.66 o 
   6  -6   4       11.68       12.66      3.14 o 
   7  -6   4        0.95        1.00      2.19 o 
   8  -6   4        0.98       -0.68      1.44 o 
  -6  -5   4        1.31       -0.39      1.87 o 
  -5  -5   4        0.49       -1.34      1.51 o 
  -4  -5   4        0.24       -0.46      1.14 o 
  -3  -5   4       15.82       17.27      3.06 o 
  -2  -5   4      163.08      161.70      5.94 o 
  -1  -5   4      104.28      101.04      3.86 o 
   0  -5   4      164.66      181.49      7.22 o 
   1  -5   4      375.12      400.84      7.07 o 
   2  -5   4      338.01      325.72      6.10 o 
   3  -5   4       63.87       63.61      3.98 o 
   4  -5   4       47.66       43.65      3.94 o 
   5  -5   4      154.51      144.70      7.40 o 
   6  -5   4      111.54      103.63      6.57 o 
   7  -5   4        5.54        5.48      2.82 o 
   8  -5   4        6.35        1.19      2.26 o 
  -7  -4   4        1.44        2.56      2.39 o 
  -6  -4   4        0.27       -1.39      1.39 o 
  -5  -4   4       40.82       29.36      3.70 o 
  -4  -4   4       19.34       26.10      3.16 o 
  -3  -4   4        0.33        0.49      0.65 o 
  -2  -4   4      920.17     1002.42     17.50 o 
  -1  -4   4     1274.27     1343.61     15.91 o 
   0  -4   4      333.79      319.24      5.79 o 
   1  -4   4     1582.96     1666.12     18.45 o 
   2  -4   4     2744.97     3019.69     30.67 o 
   3  -4   4       59.87       58.71      2.29 o 
   4  -4   4        1.15       -0.17      0.70 o 
   5  -4   4       42.90       50.12      4.53 o 
   6  -4   4       58.06       59.47      5.21 o 
   7  -4   4       15.51       18.04      3.94 o 
   8  -4   4        1.51        1.12      2.24 o 
  -8  -3   4       18.28       22.23      4.60 o 
  -7  -3   4       27.72       16.04      3.63 o 
  -6  -3   4      122.79      119.57      7.06 o 
  -5  -3   4       30.93       27.62      2.18 o 
  -4  -3   4       36.94       32.95      6.60 o 
  -3  -3   4        0.00        0.12      0.53 o 
  -2  -3   4       49.18       37.76      1.44 o 
  -1  -3   4       15.28       15.85      1.24 o 
   0  -3   4     1031.95     1087.96     12.72 o 
   1  -3   4        6.73       10.64      2.03 o 
   2  -3   4       46.77       36.64      1.88 o 
   3  -3   4      170.83      173.99      7.77 o 
   4  -3   4       79.65       81.46      2.95 o 
   5  -3   4       53.07       63.44      2.90 o 
   6  -3   4       15.39       19.35      3.55 o 
   7  -3   4        3.86        3.41      2.53 o 
   8  -3   4       15.05        0.39      1.34 o 
  -8  -2   4        0.81        1.87      2.24 o 
  -7  -2   4        6.28        8.27      3.08 o 
  -6  -2   4       19.03       16.90      2.71 o 
  -5  -2   4       22.41       21.92      1.95 o 
  -4  -2   4       96.57       99.75      3.42 o 
  -3  -2   4       76.64       81.87      3.72 o 
  -2  -2   4      158.27      145.36      2.58 o 
  -1  -2   4      425.26      395.51      7.68 o 
   0  -2   4        6.63        6.02      0.88 o 
   1  -2   4      357.67      337.06      5.66 o 
   2  -2   4       54.53       49.08      2.11 o 
   3  -2   4      391.74      406.28      6.89 o 
   4  -2   4        1.60        0.73      0.77 o 
   5  -2   4       13.22       10.52      1.62 o 
   6  -2   4        9.24       12.73      3.29 o 
   7  -2   4        1.40        2.78      2.39 o 
   8  -2   4        3.76       -0.58      1.34 o 
  -9  -1   4        3.83        7.52      2.92 o 
  -8  -1   4        8.40        7.35      2.04 o 
  -7  -1   4        4.71        7.85      1.78 o 
  -6  -1   4        1.60        2.37      1.15 o 
  -5  -1   4      144.49      150.12      6.39 o 
  -4  -1   4      295.42      284.28      5.89 o 
  -3  -1   4      133.71      129.73      3.56 o 
  -2  -1   4      203.96      223.98      2.93 o 
  -1  -1   4       57.57       53.74      1.64 o 
   0  -1   4        1.25        1.36      0.56 o 
   1  -1   4       29.76       30.61      1.61 o 
   2  -1   4        6.10        9.50      1.23 o 
   3  -1   4        1.45        1.98      0.80 o 
   4  -1   4      125.11      118.00      3.93 o 
   5  -1   4      311.73      326.37      7.38 o 
   6  -1   4        1.16       -1.11      1.69 o 
   7  -1   4        6.44        6.04      3.14 o 
  -9   0   4        0.44        1.36      3.04 o 
  -8   0   4        9.35        8.17      1.89 o 
  -7   0   4       33.83       36.04      4.39 o 
  -6   0   4       95.00       96.31      2.84 o 
  -5   0   4       45.92       47.11      1.80 o 
  -4   0   4      584.79      665.50      7.13 o 
  -3   0   4     1370.62     1439.26     16.52 o 
  -2   0   4     1043.82      972.58     11.82 o 
  -1   0   4      244.60      214.83      5.87 o 
   0   0   4      116.70      105.67      4.02 o 
   1   0   4      271.80      248.71      6.77 o 
   2   0   4        0.67        0.51      0.80 o 
   3   0   4        2.18        1.73      1.19 o 
   4   0   4       51.88       48.35      3.80 o 
   5   0   4      118.39      127.83      6.52 o 
   6   0   4       72.29       79.21      4.34 o 
   7   0   4        0.16       -1.78      2.12 o 
  -9   1   4       18.29       20.42      4.58 o 
  -8   1   4       19.86       19.87      2.55 o 
  -7   1   4       25.73       24.26      2.52 o 
  -6   1   4      234.51      237.76      5.49 o 
  -5   1   4      271.74      271.14      4.23 o 
  -4   1   4      229.01      236.58      3.41 o 
  -3   1   4     1475.17     1557.40     13.46 o 
  -2   1   4       47.05       42.11      1.88 o 
  -1   1   4      304.38      291.07      5.11 o 
   0   1   4       14.92       13.61      1.73 o 
   1   1   4       40.16       46.06      3.12 o 
   2   1   4       11.55       19.57      2.48 o 
   3   1   4        9.10        9.81      2.12 o 
   4   1   4       80.69       66.48      4.77 o 
   5   1   4      442.15      479.78     14.07 o 
   6   1   4        0.15       -1.95      1.95 o 
 -10   2   4        4.13        9.49      4.24 o 
  -9   2   4       11.59       16.33      4.28 o 
  -8   2   4       16.47       15.90      3.72 o 
  -7   2   4       38.21       35.91      3.79 o 
  -6   2   4        3.22        3.05      0.83 o 
  -5   2   4        4.57        5.78      0.80 o 
  -4   2   4      387.14      410.30      6.70 o 
  -3   2   4       21.70       31.48      1.26 o 
  -2   2   4        0.82        0.36      0.46 o 
  -1   2   4       70.51       71.21      3.81 o 
   0   2   4      542.54      538.74     11.66 o 
   1   2   4     1009.17     1106.11     20.33 o 
   2   2   4        0.70       -0.95      0.95 o 
   3   2   4        2.45        3.21      1.73 o 
   4   2   4      189.32      208.09      8.91 o 
   5   2   4      117.05      111.88      7.18 o 
   6   2   4        2.29        1.63      2.58 o 
 -10   3   4        1.67       -0.63      1.70 o 
  -9   3   4        3.06        1.70      2.65 o 
  -8   3   4       44.47       44.26      5.26 o 
  -7   3   4     1274.22     1436.14     14.72 o 
  -6   3   4        4.59        8.62      1.10 o 
  -5   3   4      158.95      151.48      3.10 o 
  -4   3   4      521.27      558.65      6.55 o 
  -3   3   4      684.95      742.27      7.98 o 
  -2   3   4      369.00      368.90      8.29 o 
  -1   3   4       56.69       60.14      2.50 o 
   0   3   4      122.74      102.24      4.87 o 
   1   3   4       18.57       13.78      2.46 o 
   2   3   4       23.40       22.71      3.19 o 
   3   3   4       10.74        8.67      2.51 o 
   4   3   4       21.08       21.81      3.87 o 
   5   3   4        7.55        6.45      2.92 o 
   6   3   4        0.03        1.48      2.82 o 
 -10   4   4        0.32       -0.73      1.68 o 
  -9   4   4       24.69       26.29      5.14 o 
  -8   4   4        3.41        0.10      2.02 o 
  -7   4   4      139.35      140.69      4.74 o 
  -6   4   4      546.99      537.30      7.01 o 
  -5   4   4      320.81      314.88     10.02 o 
  -4   4   4       50.52       48.46      1.82 o 
  -3   4   4      228.76      196.54      3.65 o 
  -2   4   4      205.48      188.42      3.63 o 
  -1   4   4      336.85      333.68      6.64 o 
   0   4   4        1.87        1.97      1.36 o 
   1   4   4       20.73       23.93      3.07 o 
   2   4   4      144.43      138.15      7.23 o 
   3   4   4       27.25       29.07      4.14 o 
   4   4   4       48.19       51.32      5.40 o 
   5   4   4       15.96       15.94      4.09 o 
 -10   5   4        9.09       -0.24      2.09 o 
  -9   5   4        3.02        1.12      2.80 o 
  -8   5   4       46.21       46.91      5.28 o 
  -7   5   4      369.04      398.94     11.54 o 
  -6   5   4       61.77       52.64      2.12 o 
  -5   5   4      396.69      405.75      5.86 o 
  -4   5   4       23.77       19.52      1.36 o 
  -3   5   4        5.66        5.64      0.94 o 
  -2   5   4        6.52        9.00      1.12 o 
  -1   5   4       30.48       24.93      4.75 o 
   0   5   4        5.19        6.22      1.47 o 
   1   5   4        1.68        0.71      1.31 o 
   2   5   4       63.15       58.30      5.19 o 
   3   5   4      158.21      183.23      9.27 o 
   4   5   4        5.66        9.35      3.46 o 
 -10   6   4        1.83        0.73      2.85 o 
  -9   6   4        1.53        0.37      2.58 o 
  -8   6   4       10.04       13.66      2.44 o 
  -7   6   4       14.35       13.20      2.87 o 
  -6   6   4      430.99      450.22      9.00 o 
  -5   6   4       24.61       24.45      1.64 o 
  -4   6   4        1.58        2.09      0.79 o 
  -3   6   4      186.55      176.82      3.91 o 
  -2   6   4       33.38       31.75      1.81 o 
  -1   6   4        0.18       -0.19      0.85 o 
   0   6   4       13.59       20.42      2.54 o 
   1   6   4       64.47       59.64      5.21 o 
   2   6   4       37.74       47.54      5.14 o 
   4   6   4        0.99       -0.63      1.51 o 
  -9   7   4        0.03        0.90      2.46 o 
  -8   7   4       18.05       19.28      2.86 o 
  -7   7   4      102.84       98.37      7.80 o 
  -6   7   4       35.70       31.98      2.74 o 
  -5   7   4       16.19       14.23      1.55 o 
  -4   7   4      187.77      190.34      4.29 o 
  -3   7   4        5.68        6.69      1.19 o 
  -2   7   4        0.81        1.08      1.14 o 
  -1   7   4       51.84       55.15      3.38 o 
   0   7   4       26.34       21.49      4.52 o 
   1   7   4        2.83       -0.39      1.78 o 
   2   7   4       23.91       26.27      4.75 o 
   3   7   4        0.02        1.19      1.97 o 
  -9   8   4        1.45       -0.27      3.02 o 
  -8   8   4        1.51       -0.08      1.82 o 
  -7   8   4        8.99       10.44      2.26 o 
  -6   8   4        1.90        0.86      1.44 o 
  -5   8   4       12.65        9.87      2.04 o 
  -4   8   4      108.87      119.22      7.24 o 
  -3   8   4       16.76       19.18      2.26 o 
  -2   8   4       75.06       78.04      4.10 o 
  -1   8   4       10.49        9.28      2.09 o 
   0   8   4       15.43       16.23      2.75 o 
   1   8   4        0.12       -1.39      2.17 o 
   2   8   4        0.01        0.95      2.34 o 
  -9   9   4        2.02        6.11      4.02 o 
  -8   9   4       32.91       41.25      4.00 o 
  -7   9   4        1.88        3.11      1.99 o 
  -6   9   4       14.50       16.31      2.59 o 
  -5   9   4        3.02        4.18      1.83 o 
  -4   9   4       47.63       47.42      5.93 o 
  -3   9   4        0.25       -1.06      1.47 o 
  -2   9   4        3.56        4.70      1.82 o 
  -1   9   4       17.44       18.76      2.92 o 
   0   9   4        0.03       -0.44      2.00 o 
  -8  10   4        1.31        2.76      2.43 o 
  -7  10   4        0.64        1.42      2.25 o 
  -6  10   4       15.36       12.76      3.87 o 
  -5  10   4       55.88       66.75      6.48 o 
  -4  10   4       26.52       25.37      4.94 o 
  -3  10   4        0.01       -0.63      1.70 o 
  -2  10   4        0.83        1.83      1.52 o 
  -1  10   4       41.06       49.44      5.84 o 
  -6  11   4        0.83        2.95      3.07 o 
  -5  11   4        4.56        5.62      3.24 o 
  -4  11   4        0.09       -1.24      1.73 o 
   1 -11   5       42.00       53.26      6.06 o 
   2 -11   5        0.17        0.37      2.53 o 
   3 -11   5        6.55        9.59      3.60 o 
   4 -11   5        0.95        0.78      2.68 o 
   5 -11   5       16.67       28.14      5.21 o 
  -1 -10   5       81.27      109.12     10.94 o 
   0 -10   5       53.54       73.08      4.53 o 
   1 -10   5        0.76        1.46      1.78 o 
   2 -10   5        6.04        5.48      2.63 o 
   3 -10   5       41.71       44.86      5.26 o 
   4 -10   5       28.00       38.02      4.92 o 
   5 -10   5        0.29        1.34      2.56 o 
   6 -10   5       11.35       14.02      3.92 o 
  -3  -9   5        0.49       -0.70      1.39 o 
  -2  -9   5       45.24       54.15      4.08 o 
  -1  -9   5       55.52       78.92      5.16 o 
   0  -9   5        1.46        1.65      1.61 o 
   1  -9   5       38.41       42.83      8.19 o 
   2  -9   5       10.92        6.04      2.39 o 
   3  -9   5       30.24       29.84      4.28 o 
   4  -9   5        0.05        3.02      2.36 o 
   5  -9   5        0.21        1.24      2.12 o 
   6  -9   5        0.16        1.73      2.24 o 
   7  -9   5        6.35       -0.10      1.95 o 
  -4  -8   5        8.11        0.05      1.63 o 
  -3  -8   5        2.14        2.95      1.80 o 
  -2  -8   5       16.32       17.21      2.56 o 
  -1  -8   5       34.45       48.53      3.37 o 
   0  -8   5        6.18        4.70      1.51 o 
   1  -8   5        7.47       10.35      1.92 o 
   2  -8   5      210.09      232.97      6.34 o 
   3  -8   5       19.54       21.64      3.89 o 
   4  -8   5       13.64       14.97      3.29 o 
   5  -8   5        0.98       -1.66      1.66 o 
   6  -8   5        1.36        1.34      2.36 o 
   7  -8   5        1.87       -0.02      1.27 o 
  -5  -7   5        2.36        2.02      2.29 o 
  -4  -7   5        1.89       -1.78      1.80 o 
  -3  -7   5        0.70       -0.97      1.31 o 
  -2  -7   5        2.91        2.16      1.37 o 
  -1  -7   5        4.91        5.06      1.52 o 
   0  -7   5       20.91       22.19      2.19 o 
   1  -7   5      116.43      125.98      9.80 o 
   2  -7   5       49.28       47.83      2.82 o 
   3  -7   5      673.35      760.77     18.40 o 
   4  -7   5      209.92      226.90      9.69 o 
   5  -7   5       18.74       14.41      3.38 o 
   6  -7   5        1.83        0.44      2.09 o 
   7  -7   5        1.27        0.19      2.36 o 
  -6  -6   5       92.23      122.30      8.54 o 
  -5  -6   5       38.81       41.70      4.77 o 
  -4  -6   5       19.74       15.70      3.75 o 
  -3  -6   5        5.93        4.10      1.50 o 
  -2  -6   5        4.71        3.01      1.17 o 
  -1  -6   5       54.74       57.92      2.97 o 
   0  -6   5        4.26        2.47      1.03 o 
   1  -6   5        0.10        0.31      0.80 o 
   2  -6   5       58.97       58.24      2.84 o 
   3  -6   5      174.40      179.44      5.54 o 
   4  -6   5      241.27      250.39      9.83 o 
   5  -6   5        1.10       -1.51      1.51 o 
   6  -6   5       16.73       19.74      3.97 o 
   7  -6   5        0.16        1.19      2.34 o 
   8  -6   5        0.02       -1.17      1.66 o 
  -7  -5   5       12.81       12.76      3.55 o 
  -6  -5   5       12.91       12.97      3.31 o 
  -5  -5   5       88.31       99.73      7.01 o 
  -4  -5   5       12.97        8.59      2.65 o 
  -3  -5   5        0.00       -0.80      0.80 o 
  -2  -5   5      164.60      171.78      4.78 o 
  -1  -5   5        1.52        1.45      0.81 o 
   0  -5   5      103.44      102.69      3.46 o 
   1  -5   5       32.97       34.18      2.67 o 
   2  -5   5       40.80       39.98      2.62 o 
   3  -5   5      193.99      191.93      4.71 o 
   4  -5   5       68.97       87.34      5.57 o 
   5  -5   5        1.09        3.70      1.92 o 
   6  -5   5       10.42       12.95      3.41 o 
   7  -5   5        2.19        3.29      2.78 o 
   8  -5   5        0.20       -0.27      1.46 o 
  -7  -4   5        4.77        4.24      2.56 o 
  -6  -4   5       11.25        7.35      2.70 o 
  -5  -4   5       11.65       11.73      2.92 o 
  -4  -4   5       24.83       26.90      3.99 o 
  -3  -4   5       27.01       33.21      1.68 o 
  -2  -4   5      234.80      247.66      5.32 o 
  -1  -4   5        2.48        2.64      0.82 o 
   0  -4   5        7.57        3.65      0.88 o 
   1  -4   5      253.53      276.00      5.81 o 
   2  -4   5     1044.96     1209.23     14.91 o 
   3  -4   5       72.06       85.16      4.65 o 
   4  -4   5        6.70        8.63      1.50 o 
   5  -4   5       12.09        9.13      2.60 o 
   6  -4   5       20.89       26.56      4.45 o 
   7  -4   5        0.16        0.58      2.22 o 
   8  -4   5        0.72       -0.05      1.63 o 
  -8  -3   5       12.30        9.01      3.55 o 
  -7  -3   5       31.63       33.06      4.43 o 
  -6  -3   5      217.88      234.38     10.18 o 
  -5  -3   5        0.08        0.81      0.92 o 
  -4  -3   5        6.24        4.19      1.11 o 
  -3  -3   5      143.08      155.54      3.17 o 
  -2  -3   5       88.28       85.42      2.21 o 
  -1  -3   5       62.01       57.90      4.48 o 
   0  -3   5       55.99       60.84      4.63 o 
   1  -3   5      509.71      535.20      8.08 o 
   2  -3   5      123.14      120.30      4.43 o 
   3  -3   5       21.05       16.32      2.06 o 
   4  -3   5       32.16       29.43      4.64 o 
   5  -3   5        1.28        3.72      2.07 o 
   6  -3   5        5.03        7.16      2.70 o 
   7  -3   5        2.07        1.87      2.36 o 
  -8  -2   5        0.14        1.73      1.97 o 
  -7  -2   5       14.28       18.82      2.58 o 
  -6  -2   5       43.30       42.43      2.79 o 
  -5  -2   5       16.39       18.33      1.92 o 
  -4  -2   5        3.06        3.98      1.07 o 
  -3  -2   5      282.10      278.75      4.16 o 
  -2  -2   5      168.09      164.15      3.25 o 
  -1  -2   5      151.71      143.00      3.25 o 
   0  -2   5      146.63      155.04      4.20 o 
   1  -2   5       77.24       62.05      2.40 o 
   2  -2   5       39.22       38.36      3.41 o 
   3  -2   5        4.77        4.83      1.09 o 
   4  -2   5       84.51       78.67      4.07 o 
   5  -2   5       24.64       26.13      6.94 o 
   6  -2   5       20.15       20.55      4.04 o 
   7  -2   5        0.26        0.19      2.75 o 
  -9  -1   5        5.75        6.50      3.02 o 
  -8  -1   5        0.02        1.36      1.46 o 
  -7  -1   5        4.91        4.78      1.53 o 
  -6  -1   5        8.79        9.33      1.67 o 
  -5  -1   5       53.78       56.06      3.07 o 
  -4  -1   5       11.14       10.05      1.44 o 
  -3  -1   5       65.36       65.19      2.65 o 
  -2  -1   5        0.57        0.50      0.35 o 
  -1  -1   5       40.99       36.02      3.06 o 
   0  -1   5      586.52      595.57      8.19 o 
   1  -1   5       83.18       91.88      2.93 o 
   2  -1   5        5.79        4.04      0.98 o 
   3  -1   5      425.22      415.66     14.06 o 
   4  -1   5       26.96       29.13      2.27 o 
   5  -1   5      173.94      176.38      5.61 o 
   6  -1   5       68.41       72.91      6.06 o 
   7  -1   5        5.30       -1.44      1.44 o 
  -9   0   5       14.92       20.18      4.67 o 
  -8   0   5        2.58        2.55      1.52 o 
  -7   0   5       69.14       69.22      4.93 o 
  -6   0   5       15.33       17.51      2.09 o 
  -5   0   5        3.40        3.97      0.69 o 
  -4   0   5        3.15        3.79      1.29 o 
  -3   0   5      750.77      816.64     11.24 o 
  -2   0   5      136.30      128.93      2.20 o 
  -1   0   5      216.61      179.29      5.82 o 
   0   0   5        4.71        4.80      1.34 o 
   1   0   5     1247.89     1329.72     22.49 o 
   2   0   5      711.74      726.33     14.95 o 
   3   0   5        6.73        3.99      1.56 o 
   4   0   5       14.36       11.03      2.46 o 
   5   0   5      100.49      115.61      6.48 o 
   6   0   5      109.37      119.68      8.96 o 
   7   0   5        1.50       -0.56      1.53 o 
  -9   1   5        5.45        8.37      3.53 o 
  -8   1   5        4.31        5.80      1.67 o 
  -7   1   5      592.60      638.72     11.43 o 
  -6   1   5      225.10      226.20      5.83 o 
  -5   1   5        1.64        2.36      0.68 o 
  -4   1   5      310.14      301.60      6.10 o 
  -3   1   5     1037.15     1118.03     14.01 o 
  -2   1   5     1606.98     1666.77     18.86 o 
  -1   1   5       68.65       64.80      3.60 o 
   0   1   5       21.04       19.50      2.46 o 
   1   1   5       15.67        9.06      1.92 o 
   2   1   5       72.64       80.84      4.63 o 
   3   1   5      115.75      114.07      5.89 o 
   4   1   5       13.27       18.01      3.26 o 
   5   1   5       47.04       64.75      5.38 o 
   6   1   5       28.89       27.82      4.67 o 
 -10   2   5       16.82       26.75      5.57 o 
  -9   2   5        0.10        0.88      2.87 o 
  -8   2   5       27.03       25.56      4.36 o 
  -7   2   5        0.03        0.05      0.97 o 
  -6   2   5        0.69        0.15      0.88 o 
  -5   2   5      112.89      118.32      2.84 o 
  -4   2   5       67.77       57.43      1.72 o 
  -3   2   5     3117.59     3198.98     34.68 o 
  -2   2   5       67.58       54.20      3.52 o 
  -1   2   5       55.50       50.78      3.34 o 
   0   2   5        5.49        7.74      1.80 o 
   1   2   5       56.32       58.93      3.92 o 
   2   2   5       43.87       40.07      3.65 o 
   3   2   5       78.00       79.97      5.40 o 
   4   2   5       13.01       16.87      3.38 o 
   5   2   5        0.21       -1.51      1.95 o 
   6   2   5       17.05       19.35      4.43 o 
 -10   3   5       16.71       -1.63      1.63 o 
  -9   3   5        0.17       -2.43      2.43 o 
  -8   3   5       13.15       13.05      3.43 o 
  -7   3   5      157.76      149.12      4.79 o 
  -6   3   5        3.40        3.60      0.88 o 
  -5   3   5       21.66       19.05      1.51 o 
  -4   3   5       27.53       24.53      1.34 o 
  -3   3   5        1.17        3.16      0.86 o 
  -2   3   5      168.07      166.96      3.41 o 
  -1   3   5       10.88       10.52      2.04 o 
   0   3   5       13.98        8.42      2.04 o 
   1   3   5       45.00       41.29      3.75 o 
   2   3   5       15.73       12.61      2.82 o 
   3   3   5        0.00        0.51      1.41 o 
   4   3   5        2.46        4.26      2.58 o 
   5   3   5        7.64        7.72      3.31 o 
 -10   4   5        2.54       -0.73      1.92 o 
  -9   4   5       62.12       60.13      6.16 o 
  -8   4   5       56.32       51.19      5.55 o 
  -7   4   5      201.04      191.75      9.18 o 
  -6   4   5       38.14       39.38      1.91 o 
  -5   4   5        9.11       10.97      1.89 o 
  -4   4   5       57.80       52.70      1.98 o 
  -3   4   5       29.06       24.36      2.26 o 
  -2   4   5        2.47        3.17      0.80 o 
  -1   4   5       48.33       46.59      2.58 o 
   0   4   5       60.71       61.49      4.33 o 
   1   4   5        3.50        4.07      2.04 o 
   2   4   5       14.37       14.78      3.09 o 
   3   4   5       10.89       14.29      3.36 o 
   4   4   5        0.13       -1.19      2.24 o 
   5   4   5        4.89        9.57      3.77 o 
 -10   5   5        4.30        0.78      1.75 o 
  -9   5   5        5.77        8.64      3.51 o 
  -8   5   5       10.20        6.67      2.75 o 
  -7   5   5       81.70       88.85      6.33 o 
  -6   5   5       65.23       55.29      2.59 o 
  -5   5   5        2.62        3.16      0.88 o 
  -4   5   5        9.94       12.14      1.32 o 
  -3   5   5       75.89       71.00      2.47 o 
  -2   5   5        0.60        0.25      0.87 o 
  -1   5   5       51.91       57.88      3.86 o 
   0   5   5        1.70        0.73      1.19 o 
   1   5   5        0.39        0.37      1.27 o 
   2   5   5       37.44       38.49      4.45 o 
   3   5   5        9.00       11.73      3.48 o 
   4   5   5        0.47        2.95      1.44 o 
 -10   6   5        0.69        0.93      2.68 o 
  -9   6   5        2.07       -0.22      2.63 o 
  -8   6   5        6.76        5.26      2.92 o 
  -7   6   5        4.37        5.24      1.71 o 
  -6   6   5      352.43      362.49      7.96 o 
  -5   6   5      123.60      125.38      3.41 o 
  -4   6   5      204.92      198.23      4.34 o 
  -3   6   5      275.24      275.18      5.22 o 
  -2   6   5       49.35       47.25      3.59 o 
  -1   6   5        2.77        6.23      1.56 o 
   0   6   5      172.77      166.80      8.23 o 
   1   6   5       19.47       14.46      3.31 o 
   2   6   5       55.40       57.43      5.84 o 
   3   6   5       17.22       -0.24      1.10 o 
  -9   7   5        0.63        1.36      2.90 o 
  -8   7   5       50.22       51.32      5.74 o 
  -7   7   5        0.08        0.42      2.79 o 
  -6   7   5       44.64       49.23      3.29 o 
  -5   7   5      201.11      205.72      4.62 o 
  -4   7   5       92.14       96.36      3.25 o 
  -3   7   5      141.41      148.10      3.97 o 
  -2   7   5       45.19       39.18      2.91 o 
  -1   7   5        6.03        6.51      2.99 o 
   0   7   5       11.64        7.50      2.58 o 
   1   7   5        3.14        2.29      2.02 o 
   2   7   5        3.75        1.00      2.29 o 
  -9   8   5        0.92       -0.46      2.82 o 
  -8   8   5        6.67        3.21      2.97 o 
  -7   8   5        7.35        6.35      2.09 o 
  -6   8   5      276.81      331.47      8.36 o 
  -5   8   5       14.35       16.48      1.84 o 
  -4   8   5       89.39       94.54      3.40 o 
  -3   8   5       13.19       10.36      2.04 o 
  -2   8   5       10.17        6.40      1.83 o 
  -1   8   5       49.29       51.52      3.81 o 
   0   8   5        0.91        3.48      2.31 o 
   1   8   5        4.88        6.09      3.04 o 
  -8   9   5        0.57       -0.05      3.26 o 
  -7   9   5        1.42        2.23      1.99 o 
  -6   9   5       22.44       18.51      3.66 o 
  -5   9   5       44.64       58.13      5.70 o 
  -4   9   5       14.28       13.83      2.82 o 
  -3   9   5       18.25       20.43      3.42 o 
  -2   9   5       49.73       59.28      4.22 o 
  -1   9   5        0.02        0.18      1.73 o 
   0   9   5        7.16        7.64      3.63 o 
  -7  10   5        4.56        6.52      3.75 o 
  -6  10   5        1.53        1.87      3.24 o 
  -5  10   5        0.32       -0.51      2.80 o 
  -4  10   5       41.78       41.85      5.79 o 
  -3  10   5        0.59        0.22      1.60 o 
  -2  10   5        1.68       -0.09      1.48 o 
   1 -11   6       11.21       16.65      4.45 o 
   2 -11   6        0.12       -1.07      2.56 o 
   3 -11   6        7.44       14.02      3.92 o 
  -1 -10   6       50.53       92.20     10.83 o 
   0 -10   6       34.80       58.34      9.10 o 
   1 -10   6        8.54       10.59      3.34 o 
   2 -10   6        0.94       -0.34      2.34 o 
   3 -10   6       27.65       44.86      5.28 o 
   4 -10   6        1.09        0.12      2.51 o 
   5 -10   6        5.38       12.49      4.14 o 
  -3  -9   6        1.54       -0.75      1.48 o 
  -2  -9   6       60.28       71.54      4.54 o 
  -1  -9   6        0.47       -0.22      1.57 o 
   0  -9   6       11.35       13.81      2.40 o 
   1  -9   6        1.94        2.17      1.54 o 
   2  -9   6       13.07       11.83      3.29 o 
   3  -9   6       20.84       22.05      4.26 o 
   4  -9   6        5.20        3.29      2.80 o 
   5  -9   6        6.56        9.32      3.34 o 
   6  -9   6        6.57        2.97      2.53 o 
  -4  -8   6        2.45       -1.19      1.78 o 
  -3  -8   6        1.32       -0.51      1.58 o 
  -2  -8   6        9.43       12.39      2.34 o 
  -1  -8   6        1.93        2.46      1.54 o 
   0  -8   6        0.79        0.23      1.24 o 
   1  -8   6        0.09       -0.85      1.13 o 
   2  -8   6        0.40        0.82      1.28 o 
   3  -8   6       67.62       68.11      5.57 o 
   4  -8   6        2.12        1.83      2.17 o 
   5  -8   6        1.35        2.04      2.31 o 
   6  -8   6        0.17        1.48      2.63 o 
   7  -8   6        5.20       -0.49      1.73 o 
  -5  -7   6        1.14       -1.36      1.36 o 
  -4  -7   6        7.58        7.89      3.21 o 
  -3  -7   6        0.03        0.22      1.35 o 
  -2  -7   6       38.19       40.03      2.99 o 
  -1  -7   6       47.76       55.72      3.27 o 
   0  -7   6       15.96       14.10      2.02 o 
   1  -7   6       12.69       12.11      1.89 o 
   2  -7   6       13.02       19.14      2.19 o 
   3  -7   6       15.08       13.97      3.31 o 
   4  -7   6       29.65       29.04      3.85 o 
   5  -7   6        2.82        0.54      2.09 o 
   6  -7   6       43.90       60.74      6.04 o 
   7  -7   6       19.50       -0.34      1.61 o 
  -6  -6   6       11.11       22.40      4.41 o 
  -5  -6   6       79.13       90.82      7.18 o 
  -4  -6   6       58.11       67.72      6.23 o 
  -3  -6   6       17.47       18.38      4.22 o 
  -2  -6   6       19.10       21.35      5.28 o 
  -1  -6   6      278.60      293.49      6.76 o 
   0  -6   6      122.09      121.90      4.23 o 
   1  -6   6        3.54        2.47      1.06 o 
   2  -6   6      865.94     1032.59     21.47 o 
   3  -6   6       45.29       55.75      2.92 o 
   4  -6   6        0.02       -0.90      1.41 o 
   5  -6   6       50.45       50.17      4.94 o 
   6  -6   6        9.78        9.98      3.41 o 
   7  -6   6       11.79       -1.02      1.02 o 
  -6  -5   6        0.90        3.94      2.46 o 
  -5  -5   6       52.02       63.71      5.82 o 
  -4  -5   6      120.50      114.58      7.30 o 
  -3  -5   6       41.00       47.88      7.74 o 
  -2  -5   6        3.25        2.80      1.00 o 
  -1  -5   6        1.86        1.51      0.83 o 
   0  -5   6        0.38        0.11      0.74 o 
   1  -5   6       61.81       58.96      2.75 o 
   2  -5   6        2.13        2.55      1.01 o 
   3  -5   6      131.24      133.64      4.24 o 
   4  -5   6      274.35      292.90     10.61 o 
   5  -5   6       24.02       19.47      3.51 o 
   6  -5   6       16.88       24.93      4.58 o 
   7  -5   6        1.76       -0.24      1.39 o 
  -7  -4   6        1.20       -0.15      2.17 o 
  -6  -4   6        7.60        9.30      3.07 o 
  -5  -4   6      119.97      103.80      6.79 o 
  -4  -4   6       12.79       15.28      1.92 o 
  -3  -4   6       25.53       23.44      1.51 o 
  -2  -4   6      102.61      113.85      3.49 o 
  -1  -4   6       95.96       98.92      3.25 o 
   0  -4   6       37.61       46.57      2.32 o 
   1  -4   6        8.57       12.27      1.51 o 
   2  -4   6      360.21      389.47      7.26 o 
   3  -4   6       46.52       45.80      4.24 o 
   4  -4   6      219.69      239.73      5.81 o 
   5  -4   6       34.10       35.13      4.31 o 
   6  -4   6        4.63        5.79      2.97 o 
   7  -4   6        1.13       -1.29      1.29 o 
  -8  -3   6        0.60        2.22      2.41 o 
  -7  -3   6        0.47        0.66      2.00 o 
  -6  -3   6        5.17        3.72      1.90 o 
  -5  -3   6       21.10       21.04      2.58 o 
  -4  -3   6        6.36        6.36      1.36 o 
  -3  -3   6       19.34       21.34      1.32 o 
  -2  -3   6       49.17       45.27      2.00 o 
  -1  -3   6      122.26      136.59      5.45 o 
   0  -3   6        0.94        1.48      0.72 o 
   1  -3   6      115.14      135.21      3.83 o 
   2  -3   6       60.73       55.08      2.59 o 
   3  -3   6        2.76        2.16      0.94 o 
   4  -3   6        0.29       -0.06      1.28 o 
   5  -3   6       62.99       65.87      5.45 o 
   6  -3   6       49.55       46.86      5.38 o 
   7  -3   6        5.47        0.93      1.31 o 
  -8  -2   6       14.85       12.80      3.43 o 
  -7  -2   6       21.02       15.91      4.36 o 
  -6  -2   6        6.35        6.75      1.64 o 
  -5  -2   6      191.50      192.16      5.51 o 
  -4  -2   6       44.81       50.45      5.29 o 
  -3  -2   6       19.87       23.18      1.27 o 
  -2  -2   6       63.91       60.34      1.78 o 
  -1  -2   6      453.04      463.07      7.05 o 
   0  -2   6      268.10      290.71      5.53 o 
   1  -2   6       15.22       10.76      1.39 o 
   2  -2   6       50.73       42.69      2.35 o 
   3  -2   6       14.26       17.22      1.91 o 
   4  -2   6        6.21        9.16      1.61 o 
   5  -2   6        5.14        1.55      2.12 o 
   6  -2   6        7.56       11.68      3.63 o 
   7  -2   6        5.42        1.73      2.04 o 
  -9  -1   6        0.03        2.90      2.48 o 
  -8  -1   6        5.25        5.28      1.86 o 
  -7  -1   6        8.48       12.05      2.87 o 
  -6  -1   6       63.31       67.24      3.50 o 
  -5  -1   6      261.26      264.93      6.41 o 
  -4  -1   6       99.70      115.90      3.92 o 
  -3  -1   6       44.15       44.96      2.36 o 
  -2  -1   6       17.53       20.49      1.04 o 
  -1  -1   6        3.00        2.00      0.71 o 
   0  -1   6       91.06       80.07      2.75 o 
   1  -1   6      537.69      590.15      9.10 o 
   2  -1   6        9.02        6.82      1.87 o 
   3  -1   6        9.40       12.82      1.78 o 
   4  -1   6        7.96        9.36      1.72 o 
   5  -1   6      106.94      122.17      4.94 o 
   7  -1   6        0.92        0.17      1.73 o 
  -9   0   6        4.54        6.09      2.19 o 
  -8   0   6        8.48        5.17      1.79 o 
  -7   0   6        0.05        0.65      1.13 o 
  -6   0   6      114.47      115.68      6.09 o 
  -5   0   6       11.62       13.20      1.78 o 
  -4   0   6       66.83       69.90      3.02 o 
  -3   0   6       12.67       22.76      1.75 o 
  -2   0   6      257.43      304.05      4.83 o 
  -1   0   6       84.19       87.95      4.43 o 
   0   0   6      307.81      307.55      8.67 o 
   1   0   6      283.11      285.59      8.57 o 
   2   0   6      748.55      818.61     17.14 o 
   3   0   6        1.03        0.27      1.36 o 
   4   0   6       20.36       21.25      3.48 o 
   5   0   6       88.75       98.63      4.73 o 
   6   0   6       30.56       37.12      4.84 o 
  -9   1   6        1.02        1.00      3.02 o 
  -8   1   6        7.49       10.69      2.14 o 
  -7   1   6      475.58      487.91      9.85 o 
  -6   1   6     1277.78     1419.98     18.90 o 
  -5   1   6        2.08        2.65      1.07 o 
  -4   1   6       54.39       47.34      2.46 o 
  -3   1   6      352.06      373.20     11.94 o 
  -2   1   6       53.10       52.31      3.31 o 
  -1   1   6       51.03       46.33      3.31 o 
   0   1   6        6.83        3.43      1.39 o 
   1   1   6      442.49      441.42     11.59 o 
   2   1   6       32.21       27.95      3.04 o 
   3   1   6        4.67        2.97      1.80 o 
   4   1   6        4.63        7.84      2.31 o 
   5   1   6        4.50        8.52      2.99 o 
   6   1   6        0.25        0.93      2.75 o 
 -10   2   6       25.55       32.60      6.09 o 
  -9   2   6        1.20        2.60      3.02 o 
  -8   2   6       77.49       79.96      4.04 o 
  -7   2   6        0.33        2.04      1.38 o 
  -6   2   6      275.03      253.04      6.25 o 
  -5   2   6      206.88      210.82      5.45 o 
  -4   2   6       89.52       89.75      2.18 o 
  -3   2   6      223.64      221.66      5.26 o 
  -2   2   6        0.05        0.40      0.73 o 
  -1   2   6        2.44        1.87      1.12 o 
   0   2   6      122.66      105.26      5.28 o 
   1   2   6       30.08       24.85      3.07 o 
   2   2   6       23.90       25.39      3.14 o 
   3   2   6        9.78        7.91      2.39 o 
   4   2   6       13.09       13.27      3.26 o 
   5   2   6        6.44       10.25      3.46 o 
 -10   3   6        0.00        1.48      2.00 o 
  -9   3   6        2.97        0.66      2.48 o 
  -8   3   6       22.61       19.16      4.31 o 
  -7   3   6        5.77        5.76      1.51 o 
  -6   3   6      190.95      186.02      7.08 o 
  -5   3   6      238.12      236.94      6.35 o 
  -4   3   6       12.42       12.18      1.16 o 
  -3   3   6       25.42       22.71      1.43 o 
  -2   3   6      263.28      256.94      5.83 o 
  -1   3   6       70.61       63.73      4.26 o 
   0   3   6       50.30       52.70      4.04 o 
   1   3   6        1.31        1.66      1.29 o 
   2   3   6        9.20       12.44      2.90 o 
   3   3   6        0.00        2.19      2.04 o 
   4   3   6        2.13        3.53      2.46 o 
   5   3   6        8.41       15.12      4.24 o 
 -10   4   6        4.57        0.63      2.09 o 
  -9   4   6       14.02       11.93      3.92 o 
  -8   4   6        0.19        0.32      2.17 o 
  -7   4   6       49.60       46.89      2.85 o 
  -6   4   6       30.33       31.34      2.23 o 
  -5   4   6       42.38       33.32      1.74 o 
  -4   4   6       13.82       11.99      1.27 o 
  -3   4   6      101.55       97.64      2.88 o 
  -2   4   6      175.61      162.11      3.81 o 
  -1   4   6       74.83       85.57      5.09 o 
   0   4   6       13.05       15.02      2.78 o 
   1   4   6        0.65        1.92      1.66 o 
   2   4   6        5.01        3.60      2.26 o 
   3   4   6        0.67       -0.51      2.00 o 
   4   4   6        2.04        1.24      2.39 o 
 -10   5   6        9.91        0.41      2.19 o 
  -9   5   6        3.35        1.78      2.75 o 
  -8   5   6        1.78        3.38      2.65 o 
  -7   5   6      146.24      135.23      7.79 o 
  -6   5   6        1.44        0.56      0.76 o 
  -5   5   6       18.61       17.36      2.16 o 
  -4   5   6      167.56      160.34      4.48 o 
  -3   5   6      464.87      472.49      7.17 o 
  -2   5   6       14.20       13.88      3.20 o 
  -1   5   6        0.34        2.70      1.41 o 
   0   5   6       75.38       77.12      5.50 o 
   1   5   6       15.94       10.66      2.90 o 
   2   5   6        3.30        4.28      2.70 o 
   3   5   6        1.02        1.34      2.46 o 
 -10   6   6        1.05       -0.05      2.80 o 
  -9   6   6        0.30       -1.10      2.48 o 
  -8   6   6       13.05       11.22      3.48 o 
  -7   6   6        5.33        6.84      2.97 o 
  -6   6   6      139.75      141.38      3.76 o 
  -5   6   6      225.77      239.70      5.53 o 
  -4   6   6      135.19      122.89      3.59 o 
  -3   6   6      117.33      132.85      3.90 o 
  -2   6   6        0.42        0.18      1.06 o 
  -1   6   6       67.55       59.28      4.87 o 
   0   6   6       24.68       15.75      3.34 o 
   1   6   6       27.81       26.10      4.43 o 
   2   6   6        4.00       -0.05      1.90 o 
   3   6   6        9.01        2.14      2.09 o 
  -9   7   6        0.34        4.80      3.26 o 
  -8   7   6        0.79        1.83      2.60 o 
  -7   7   6      183.91      193.58      9.69 o 
  -6   7   6       89.69       97.95      6.77 o 
  -5   7   6       91.86       94.69      3.38 o 
  -4   7   6      260.93      287.85      5.86 o 
  -3   7   6      145.75      155.84      4.30 o 
  -2   7   6        1.71        1.02      1.29 o 
  -1   7   6       17.19       16.16      3.34 o 
   0   7   6       18.41       15.07      3.51 o 
   1   7   6        0.11        3.77      2.36 o 
   2   7   6        0.59        1.31      1.92 o 
  -9   8   6        0.12       -2.07      2.51 o 
  -8   8   6       30.45       34.96      5.26 o 
  -7   8   6       18.63       20.25      4.65 o 
  -6   8   6       34.46       31.63      3.22 o 
  -5   8   6      238.80      283.62     14.48 o 
  -4   8   6       50.27       54.89      5.53 o 
  -3   8   6       94.86      103.27      6.33 o 
  -2   8   6        4.52        3.94      1.79 o 
  -1   8   6        1.00        0.93      1.80 o 
   0   8   6       20.48       25.58      4.77 o 
  -8   9   6        0.00       -1.51      2.82 o 
  -7   9   6        0.27        1.85      2.00 o 
  -6   9   6       29.75       35.83      3.69 o 
  -5   9   6       34.43       36.51      5.09 o 
  -4   9   6      111.31      145.66      5.85 o 
  -3   9   6        1.32        4.71      2.06 o 
  -2   9   6        1.96        0.43      1.73 o 
  -1   9   6        0.03       -1.95      1.95 o 
  -7  10   6       11.91       18.67      4.92 o 
  -6  10   6        7.85       14.36      4.60 o 
  -5  10   6       19.95       25.61      5.16 o 
  -4  10   6       54.87       73.95      7.35 o 
  -3  10   6        3.16       -1.21      1.90 o 
  -1 -10   7        5.80        6.49      2.54 o 
   0 -10   7        7.88       17.60      3.08 o 
   1 -10   7        0.11        0.02      2.34 o 
   2 -10   7        2.59        8.18      3.38 o 
   3 -10   7        7.07        8.42      3.46 o 
   4 -10   7        0.08       -1.61      2.48 o 
  -2  -9   7        0.31       -1.12      2.92 o 
  -1  -9   7       15.69       19.72      2.93 o 
   0  -9   7       14.81       20.29      2.83 o 
   1  -9   7        2.18        2.97      3.81 o 
   2  -9   7        4.84        5.01      2.82 o 
   3  -9   7       25.15       35.08      4.89 o 
   4  -9   7       28.00       40.09      5.38 o 
   5  -9   7       16.36       21.35      4.53 o 
  -4  -8   7        0.87       -0.61      2.02 o 
  -3  -8   7        0.01       -0.78      2.63 o 
  -2  -8   7       14.95       14.94      2.46 o 
  -1  -8   7        0.01       -1.01      1.23 o 
   0  -8   7        0.52        0.08      1.27 o 
   1  -8   7        2.38        4.20      1.57 o 
   2  -8   7        5.64        4.41      2.51 o 
   3  -8   7       11.32        9.66      2.99 o 
   4  -8   7       21.52       22.71      4.48 o 
   5  -8   7        2.81        1.41      2.22 o 
   6  -8   7        0.79       -0.73      2.48 o 
  -5  -7   7        3.38       -0.83      1.92 o 
  -4  -7   7        0.18       -0.29      2.48 o 
  -3  -7   7       17.52       13.36      3.80 o 
  -2  -7   7        0.24       -0.44      1.12 o 
  -1  -7   7       18.86       19.69      2.69 o 
   0  -7   7        2.10        4.23      1.42 o 
   1  -7   7       24.09       30.34      2.63 o 
   2  -7   7       18.80       17.31      2.23 o 
   3  -7   7       13.22       16.55      3.58 o 
   4  -7   7       18.28       17.99      3.70 o 
   5  -7   7       11.85       21.98      4.21 o 
   6  -7   7       23.65       24.78      4.75 o 
  -6  -6   7        0.02       -0.46      2.24 o 
  -5  -6   7       33.60       34.30      4.99 o 
  -4  -6   7       41.58       39.29      4.89 o 
  -3  -6   7       15.28       11.86      3.09 o 
  -2  -6   7        1.56        1.94      1.72 o 
  -1  -6   7       63.78       70.93      3.33 o 
   0  -6   7        0.02        0.29      0.86 o 
   1  -6   7        0.20       -0.22      1.08 o 
   2  -6   7      128.80      147.20     13.12 o 
   3  -6   7      677.52      825.92     19.79 o 
   4  -6   7        5.89        9.08      2.99 o 
   5  -6   7        7.63        7.52      2.97 o 
   6  -6   7        3.34        3.29      2.80 o 
   7  -6   7        7.29        0.15      2.02 o 
  -6  -5   7      206.24      259.40     12.22 o 
  -5  -5   7       50.48       69.57      5.99 o 
  -4  -5   7       32.44       26.39      4.45 o 
  -3  -5   7        3.12        4.16      1.19 o 
  -2  -5   7      171.11      184.50      5.00 o 
  -1  -5   7        1.08        0.13      0.83 o 
   0  -5   7       22.53       22.79      2.48 o 
   1  -5   7       15.84       16.31      1.78 o 
   2  -5   7       11.53        9.89      1.68 o 
   3  -5   7       55.24       68.74      3.24 o 
   4  -5   7      205.20      219.58      9.47 o 
   5  -5   7        0.42        0.83      2.00 o 
   6  -5   7        3.00        2.07      2.29 o 
   7  -5   7        6.11        1.92      2.07 o 
  -7  -4   7        4.19        5.31      3.02 o 
  -5  -4   7      212.03      217.21      9.88 o 
  -4  -4   7       38.52       34.60      2.57 o 
  -3  -4   7        1.67        3.70      1.07 o 
  -2  -4   7      114.31      113.40      3.59 o 
  -1  -4   7       18.24       18.72      1.62 o 
   0  -4   7        0.01        1.58      1.84 o 
   1  -4   7       11.82        7.62      1.34 o 
   2  -4   7       44.10       42.35      2.48 o 
   3  -4   7       67.42       76.95      5.85 o 
   4  -4   7        0.54       -0.97      1.29 o 
   5  -4   7      151.83      163.44      8.71 o 
   6  -4   7        4.54        4.14      2.73 o 
   7  -4   7        6.09        0.10      2.09 o 
  -8  -3   7        0.88        2.17      2.65 o 
  -7  -3   7        2.89        1.12      1.92 o 
  -6  -3   7       14.47       13.51      2.26 o 
  -5  -3   7       13.31       14.27      2.08 o 
  -4  -3   7      239.25      258.51      6.48 o 
  -3  -3   7       17.52       11.97      1.17 o 
  -2  -3   7       66.27       67.81      3.23 o 
  -1  -3   7       17.98       13.27      2.57 o 
   0  -3   7        2.45        1.66      0.83 o 
   1  -3   7       12.56       12.22      1.58 o 
   2  -3   7       30.18       26.38      2.05 o 
   3  -3   7       48.98       53.17      2.94 o 
   4  -3   7      441.73      510.81     22.29 o 
   5  -3   7        0.75       -0.24      1.70 o 
  -8  -2   7        4.65        5.65      2.92 o 
  -7  -2   7        1.34        0.80      1.39 o 
  -6  -2   7        4.08        4.56      1.49 o 
  -5  -2   7       56.86       49.30      3.04 o 
  -4  -2   7       10.16        7.55      1.47 o 
  -3  -2   7       28.07       19.52      1.07 o 
  -2  -2   7      190.77      200.15      4.06 o 
  -1  -2   7       30.60       29.93      1.79 o 
   0  -2   7       44.28       48.92      3.94 o 
   1  -2   7       30.96       32.46      2.41 o 
   2  -2   7      129.32      143.52      7.30 o 
   3  -2   7      263.39      274.26      6.60 o 
   4  -2   7       25.49       28.40      2.52 o 
   5  -2   7       23.47       29.94      4.19 o 
   6  -2   7       52.39        0.54      2.14 o 
  -9  -1   7       67.53       94.23      7.52 o 
  -8  -1   7       19.42       20.69      2.91 o 
  -7  -1   7        0.04       -0.77      1.26 o 
  -6  -1   7      562.62      614.17     11.37 o 
  -5  -1   7      354.54      394.56      8.39 o 
  -4  -1   7        4.61        5.57      1.29 o 
  -3  -1   7       56.54       53.67      2.77 o 
  -2  -1   7      532.08      572.34      8.07 o 
  -1  -1   7      301.70      324.47      5.92 o 
   0  -1   7      108.62      116.83      3.70 o 
   1  -1   7      274.78      286.50      6.21 o 
   2  -1   7       68.41       72.01      3.68 o 
   3  -1   7        1.97        1.02      1.14 o 
   4  -1   7       29.31       30.04      2.65 o 
   5  -1   7        0.25        2.31      1.53 o 
   6  -1   7       57.23       -1.17      1.17 o 
  -9   0   7       10.81        9.81      2.53 o 
  -8   0   7       24.74       24.23      2.98 o 
  -7   0   7      104.93      103.07      4.61 o 
  -6   0   7       19.09       24.09      2.43 o 
  -5   0   7      109.69       99.65      4.54 o 
  -4   0   7        0.92        2.09      1.03 o 
  -3   0   7      181.24      168.88      6.66 o 
  -2   0   7      623.90      671.17     14.87 o 
  -1   0   7       20.35       18.62      2.46 o 
   0   0   7      112.81      100.63      5.19 o 
   1   0   7        9.06        6.33      1.83 o 
   2   0   7        4.12        5.79      1.92 o 
   3   0   7       13.12       10.61      2.53 o 
   4   0   7        3.54        3.58      2.14 o 
   5   0   7       20.96       29.37      3.15 o 
   6   0   7        0.24        0.44      1.41 o 
  -9   1   7       14.39       19.84      4.72 o 
  -8   1   7       28.13       28.10      2.88 o 
  -7   1   7        8.87       11.44      2.04 o 
  -6   1   7      351.37      361.78     12.94 o 
  -5   1   7        3.80        1.55      1.01 o 
  -4   1   7        0.57        0.76      0.79 o 
  -3   1   7       18.00       17.79      1.73 o 
  -2   1   7       68.45       64.66      4.11 o 
  -1   1   7       62.42       63.32      4.09 o 
   0   1   7        4.01        5.26      1.78 o 
   1   1   7      165.78      174.47      7.33 o 
   2   1   7       15.83       21.86      3.12 o 
   3   1   7        2.07        0.88      1.63 o 
   4   1   7        1.55        4.28      2.48 o 
   5   1   7        0.69        3.07      2.87 o 
  -9   2   7        0.19        1.68      2.60 o 
  -8   2   7       14.00       19.01      2.61 o 
  -7   2   7        4.22        3.26      1.45 o 
  -6   2   7      116.12      122.78      4.51 o 
  -5   2   7       31.55       35.19      2.44 o 
  -4   2   7       14.95       13.47      1.78 o 
  -3   2   7       17.52       14.40      1.69 o 
  -2   2   7      207.61      215.49      7.69 o 
  -1   2   7       74.95       62.51      4.28 o 
   0   2   7        0.39        2.09      1.39 o 
   1   2   7       79.57       85.86      5.38 o 
   2   2   7       34.42       35.05      3.82 o 
   3   2   7        3.71        3.77      2.19 o 
   4   2   7        8.51       11.10      3.46 o 
   5   2   7        0.00       -1.07      2.87 o 
 -10   3   7        2.02       -0.63      2.14 o 
  -9   3   7        0.03       -0.15      2.56 o 
  -8   3   7       33.04       31.89      3.80 o 
  -7   3   7       26.81       27.54      2.53 o 
  -6   3   7        5.70        4.53      1.31 o 
  -5   3   7       52.16       45.02      4.26 o 
  -4   3   7       26.31       23.31      1.60 o 
  -3   3   7       95.78      106.69      4.53 o 
  -2   3   7       63.32       73.22      4.75 o 
  -1   3   7      117.24      110.83      5.79 o 
   0   3   7       67.52       49.47      4.19 o 
   1   3   7       34.37       30.94      3.60 o 
   2   3   7        0.19       -1.44      1.44 o 
   3   3   7        0.41        0.90      1.78 o 
   4   3   7        0.07        1.56      2.65 o 
 -10   4   7        9.84       -0.37      2.31 o 
  -9   4   7        0.03        0.34      2.87 o 
  -8   4   7        2.73        4.63      2.97 o 
  -7   4   7       32.72       36.31      3.35 o 
  -6   4   7      130.87      118.11      4.39 o 
  -5   4   7       27.86       23.45      1.67 o 
  -4   4   7       36.95       33.05      2.44 o 
  -3   4   7      554.22      534.20      7.68 o 
  -2   4   7       58.17       55.89      4.28 o 
  -1   4   7        0.01        1.12      1.24 o 
   0   4   7       18.98       13.41      2.82 o 
   1   4   7       96.57       83.16      6.13 o 
   2   4   7       48.75       34.76      4.58 o 
   3   4   7        5.29        8.76      3.31 o 
   4   4   7       14.16        0.00      1.73 o 
 -10   5   7        4.99       -0.34      2.19 o 
  -9   5   7       13.33       -0.83      2.65 o 
  -8   5   7        0.12       -1.02      2.22 o 
  -7   5   7       53.42       43.86      2.91 o 
  -6   5   7       50.01       47.02      6.71 o 
  -5   5   7       35.15       37.56      2.12 o 
  -4   5   7        9.00        7.71      1.31 o 
  -3   5   7      473.41      511.95      7.85 o 
  -2   5   7      211.62      213.81      8.74 o 
  -1   5   7      204.68      200.39      8.74 o 
   0   5   7        6.36        7.69      2.46 o 
   1   5   7       31.63       33.96      4.60 o 
   2   5   7        0.19       -0.27      2.04 o 
   3   5   7        0.08       -0.27      1.61 o 
  -9   6   7        0.88        0.46      2.70 o 
  -8   6   7       11.09       18.65      4.11 o 
  -7   6   7        2.12       -0.97      1.97 o 
  -6   6   7        0.01       -0.65      1.04 o 
  -5   6   7       23.62       21.82      1.96 o 
  -4   6   7       80.94       96.78      5.33 o 
  -3   6   7        8.41       10.26      1.84 o 
  -2   6   7       36.81       42.02      4.26 o 
  -1   6   7        1.77        1.73      1.80 o 
   0   6   7      105.08      123.54      7.77 o 
   1   6   7        1.00        1.36      2.07 o 
   2   6   7        4.14        0.32      1.58 o 
  -9   7   7       24.87       33.54      5.87 o 
  -8   7   7        1.74        5.60      3.14 o 
  -7   7   7        2.92        3.55      2.73 o 
  -6   7   7       32.38       41.09      4.94 o 
  -5   7   7       76.90       83.68      3.31 o 
  -4   7   7       24.35       24.96      2.20 o 
  -3   7   7       46.00       57.11      3.67 o 
  -2   7   7        0.12       -0.88      1.61 o 
  -1   7   7       48.45       58.03      5.48 o 
   0   7   7        4.17        6.35      2.90 o 
   1   7   7        2.84        2.19      2.53 o 
  -9   8   7        0.48        2.07      2.92 o 
  -8   8   7        5.01        6.89      3.65 o 
  -7   8   7        3.02        4.58      3.14 o 
  -6   8   7       19.16       17.76      2.74 o 
  -5   8   7       79.46       89.89      4.25 o 
  -4   8   7        4.70        7.50      1.67 o 
  -3   8   7        0.14        0.65      1.65 o 
  -2   8   7        2.11        6.50      2.60 o 
  -1   8   7       18.72       23.17      4.60 o 
   0   8   7        0.97        2.58      2.51 o 
  -8   9   7        3.03        9.54      4.14 o 
  -7   9   7        9.85       11.10      3.94 o 
  -6   9   7       14.55       14.52      5.27 o 
  -5   9   7        3.44        4.07      3.19 o 
  -4   9   7       32.01       33.06      3.65 o 
  -3   9   7       28.35       49.43      4.05 o 
  -2   9   7        1.96        3.75      2.87 o 
  -5  10   7       11.94        8.52      4.43 o 
   0 -10   8        3.09        4.05      2.41 o 
   1 -10   8        1.50        8.84      3.55 o 
   2 -10   8        0.33        0.71      2.82 o 
   3 -10   8        7.99        4.60      3.12 o 
  -2  -9   8        1.99        3.36      3.38 o 
  -1  -9   8       43.32       53.04      4.07 o 
   0  -9   8        3.93       12.39      2.51 o 
   1  -9   8        0.83        2.87      2.70 o 
   2  -9   8        9.69       15.26      3.77 o 
   3  -9   8       17.34       15.65      4.02 o 
   4  -9   8       22.21       25.34      4.87 o 
   5  -9   8        1.35        1.39      2.68 o 
  -3  -8   8       22.25       -0.71      2.17 o 
  -2  -8   8       31.15       26.63      5.01 o 
  -1  -8   8       35.58       41.21      6.50 o 
   0  -8   8       74.71       86.92      5.36 o 
   1  -8   8        3.61        6.54      1.94 o 
   2  -8   8        8.34       12.07      3.24 o 
   3  -8   8      110.29      135.18      8.15 o 
   4  -8   8       23.67       27.95      4.97 o 
   5  -8   8       10.16        9.86      3.60 o 
  -5  -7   8       24.69        1.07      2.46 o 
  -4  -7   8       55.20       -0.17      2.22 o 
  -3  -7   8        0.98        0.34      2.22 o 
  -2  -7   8       11.47       11.39      3.48 o 
  -1  -7   8        7.43        5.16      1.65 o 
   0  -7   8       10.41        7.90      1.81 o 
   1  -7   8        9.46        7.93      1.85 o 
   2  -7   8        7.90        6.42      1.83 o 
   3  -7   8        7.16       10.18      2.85 o 
   4  -7   8        0.00       -1.97      1.97 o 
   5  -7   8        5.05        4.84      2.87 o 
   6  -7   8        0.00        5.60      2.92 o 
  -5  -6   8        7.43        1.17      2.17 o 
  -4  -6   8        1.18        2.78      2.51 o 
  -3  -6   8        1.66        1.51      2.14 o 
  -2  -6   8       30.40       24.67      3.85 o 
  -1  -6   8       44.32       59.35      3.15 o 
   0  -6   8       25.40       23.42      2.37 o 
   1  -6   8       26.37       23.65      2.34 o 
   2  -6   8        2.81        3.23      1.33 o 
   3  -6   8       29.67       42.07      4.65 o 
   4  -6   8        5.48        3.31      2.39 o 
   5  -6   8        0.73       -1.53      2.00 o 
   6  -6   8        1.57        2.31      2.75 o 
  -6  -5   8        4.55        8.86      3.16 o 
  -5  -5   8      171.62      211.42     10.52 o 
  -4  -5   8        6.99       11.15      3.38 o 
  -3  -5   8       83.74       86.10      6.23 o 
  -2  -5   8        0.53        0.11      0.91 o 
  -1  -5   8        0.09       -0.24      0.85 o 
   0  -5   8        2.05        1.93      1.02 o 
   1  -5   8        1.02        1.72      1.24 o 
   2  -5   8        5.25        4.61      1.40 o 
   3  -5   8       91.99       97.86      8.73 o 
   4  -5   8       46.86       58.11      5.28 o 
   5  -5   8       33.32       37.83      4.63 o 
   6  -5   8        0.76        0.54      2.46 o 
  -7  -4   8        0.05       -0.66      2.12 o 
  -6  -4   8        0.86        5.04      2.43 o 
  -5  -4   8       79.69       82.33      6.35 o 
  -4  -4   8      523.87      592.98     11.01 o 
  -3  -4   8       34.18       35.95      4.16 o 
  -2  -4   8        5.10        4.42      1.10 o 
  -1  -4   8        0.01        0.51      1.23 o 
   0  -4   8       20.89       23.94      2.02 o 
   1  -4   8       36.03       40.71      3.92 o 
   2  -4   8        3.71        4.38      1.28 o 
   3  -4   8       24.28       29.00      2.43 o 
   4  -4   8       53.41       59.03      5.28 o 
   5  -4   8       16.97       18.65      3.92 o 
   6  -4   8       27.65       29.36      5.33 o 
  -8  -3   8        3.86        4.58      2.92 o 
  -7  -3   8        9.39        9.30      3.02 o 
  -6  -3   8       73.09       82.08      5.27 o 
  -5  -3   8      200.46      211.82      7.39 o 
  -4  -3   8      342.83      383.32      8.45 o 
  -3  -3   8      169.25      160.03      7.52 o 
  -2  -3   8       21.81       21.73      3.55 o 
  -1  -3   8       19.62       16.19      1.97 o 
   0  -3   8        7.99        5.54      1.44 o 
   1  -3   8        1.85        2.79      1.75 o 
   2  -3   8       76.45       77.27      3.52 o 
   3  -3   8       11.55        8.05      2.15 o 
   4  -3   8       78.01       83.86      4.12 o 
   5  -3   8       44.33       58.30      5.60 o 
   6  -3   8       24.84       27.24      4.97 o 
  -8  -2   8        2.38        4.58      2.85 o 
  -7  -2   8        1.22        4.27      1.86 o 
  -6  -2   8        5.73        7.07      1.92 o 
  -5  -2   8      377.33      418.15      9.17 o 
  -4  -2   8      262.99      281.90      7.02 o 
  -3  -2   8       55.69       60.06      3.19 o 
  -2  -2   8       85.13       87.35      4.20 o 
  -1  -2   8      108.27      121.71      3.73 o 
   0  -2   8      100.30      100.00      3.52 o 
   1  -2   8       14.39       13.55      2.78 o 
   2  -2   8      139.46      163.54      5.09 o 
   3  -2   8       44.89       55.22      6.34 o 
   4  -2   8        2.36        1.37      1.38 o 
   6  -2   8        3.45        4.77      3.21 o 
  -8  -1   8        1.49        2.01      1.96 o 
  -7  -1   8       12.33       18.06      2.64 o 
  -6  -1   8      434.92      515.55     10.59 o 
  -5  -1   8     1004.78     1154.56     16.97 o 
  -4  -1   8       73.98       79.59      3.67 o 
  -3  -1   8      128.36      115.32     11.75 o 
  -2  -1   8      338.09      399.25      6.64 o 
  -1  -1   8       46.95       43.65      2.27 o 
   0  -1   8        0.00        1.02      0.81 o 
   1  -1   8        4.96        0.95      0.99 o 
   2  -1   8       18.20       16.50      5.26 o 
   3  -1   8       10.40        7.94      1.92 o 
   4  -1   8       44.63       59.16      3.83 o 
   5  -1   8        0.15        0.29      1.65 o 
  -9   0   8       18.91       26.48      3.58 o 
  -8   0   8        0.67        2.64      1.70 o 
  -7   0   8        0.57        0.45      1.27 o 
  -6   0   8        6.97        3.38      1.31 o 
  -5   0   8       51.06       52.48      3.16 o 
  -4   0   8       50.33       56.93      3.16 o 
  -3   0   8        1.41        0.97      0.54 o 
  -2   0   8       31.49       25.57      1.82 o 
  -1   0   8        8.44        8.37      1.35 o 
   0   0   8        5.66        2.31      1.39 o 
   1   0   8        5.47       10.10      2.39 o 
   2   0   8        1.73       -0.46      1.44 o 
   3   0   8        6.11        3.99      1.97 o 
   4   0   8        2.59        5.60      1.85 o 
   5   0   8        1.31        1.58      1.91 o 
  -9   1   8        3.05        6.31      2.25 o 
  -8   1   8        5.50        3.81      1.84 o 
  -7   1   8       31.63       37.57      5.96 o 
  -6   1   8        0.01       -0.56      1.01 o 
  -5   1   8       66.70       67.31      3.49 o 
  -4   1   8      158.01      157.60      5.08 o 
  -3   1   8        1.24        0.91      0.94 o 
  -2   1   8       35.52       21.81      2.73 o 
  -1   1   8        1.04        0.93      1.34 o 
   0   1   8       41.05       39.53      3.85 o 
   1   1   8       70.09       70.64      5.01 o 
   2   1   8       59.57       71.67      5.43 o 
   3   1   8        2.67        4.07      2.39 o 
   4   1   8        1.13        0.80      2.19 o 
   5   1   8        7.39        7.74      3.60 o 
  -9   2   8        0.03       -0.93      2.73 o 
  -8   2   8       38.08       35.27      3.16 o 
  -7   2   8      125.03      108.88      4.71 o 
  -6   2   8       16.16       18.31      2.37 o 
  -5   2   8       27.53       29.80      3.29 o 
  -4   2   8        0.01        1.21      0.97 o 
  -3   2   8        5.42        5.89      1.36 o 
  -2   2   8        1.68        2.51      1.46 o 
  -1   2   8       10.97       12.56      2.63 o 
   0   2   8        0.00       -0.68      1.27 o 
   1   2   8       11.08       15.58      3.21 o 
   2   2   8        0.84        4.75      2.41 o 
   3   2   8       33.86       42.65      4.97 o 
   4   2   8        1.14        0.97      2.46 o 
  -9   3   8        2.63        0.49      2.97 o 
  -8   3   8        1.43        0.68      1.45 o 
  -7   3   8        8.81        7.27      1.78 o 
  -6   3   8       34.32       27.20      4.11 o 
  -5   3   8       10.10        7.55      1.54 o 
  -4   3   8       57.19       53.06      3.05 o 
  -3   3   8      191.50      186.46      5.92 o 
  -2   3   8      495.46      503.76     13.83 o 
  -1   3   8       70.74       66.07      4.89 o 
   0   3   8        6.17        9.91      2.58 o 
   1   3   8       33.26       35.22      4.33 o 
   2   3   8        4.58        7.52      2.85 o 
   3   3   8        3.82        7.11      2.99 o 
   4   3   8        0.50       -2.04      2.36 o 
  -9   4   8       29.20       -1.48      1.80 o 
  -8   4   8        2.72        3.65      2.92 o 
  -7   4   8        0.09       -0.08      1.11 o 
  -6   4   8        0.93        0.40      1.91 o 
  -5   4   8       21.93       25.16      2.45 o 
  -4   4   8       77.19       77.12      3.75 o 
  -3   4   8      324.78      319.12      8.89 o 
  -2   4   8      389.90      404.56     12.54 o 
  -1   4   8       11.00       15.17      3.14 o 
   0   4   8        0.13        2.26      1.97 o 
   1   4   8       42.34       32.69      4.28 o 
   2   4   8        6.92       11.03      3.43 o 
   3   4   8        6.47        0.19      1.31 o 
  -9   5   8        1.70        1.44      2.85 o 
  -8   5   8        5.06        5.28      3.16 o 
  -7   5   8        9.77        7.47      1.76 o 
  -6   5   8       60.59       57.63      6.50 o 
  -5   5   8       79.21       79.81      3.89 o 
  -4   5   8        3.29        2.73      1.08 o 
  -3   5   8      157.39      152.73      7.50 o 
  -2   5   8      174.96      190.10      8.59 o 
  -1   5   8       13.67       21.69      3.75 o 
   0   5   8       10.48        6.06      2.51 o 
   1   5   8        6.86        2.36      2.48 o 
   2   5   8        0.10       -0.93      1.07 o 
  -9   6   8        4.85        5.70      3.46 o 
  -8   6   8       12.10       14.68      4.09 o 
  -7   6   8       42.63       37.05      5.01 o 
  -6   6   8       53.53       50.95      3.29 o 
  -5   6   8       20.57       25.10      2.58 o 
  -4   6   8       65.74       71.66      4.12 o 
  -3   6   8       96.49      105.80      6.62 o 
  -2   6   8        3.49        3.77      2.22 o 
   0   6   8       20.09       25.76      4.67 o 
   1   6   8        4.28        0.46      1.27 o 
  -9   7   8       15.94       23.10      5.16 o 
  -8   7   8        3.33        5.89      3.31 o 
  -7   7   8        1.12        1.07      2.68 o 
  -6   7   8        2.18        1.71      1.40 o 
  -5   7   8       25.49       29.05      2.47 o 
  -4   7   8        0.25        0.88      1.23 o 
  -3   7   8       11.24       11.10      3.14 o 
  -2   7   8        0.19       -1.63      1.63 o 
  -1   7   8        6.86        7.35      2.87 o 
   0   7   8        0.03        1.10      2.22 o 
  -8   8   8        0.00        0.63      2.95 o 
  -7   8   8        3.12        7.25      3.60 o 
  -6   8   8       13.82       16.29      4.24 o 
  -5   8   8        4.11        5.51      1.67 o 
  -4   8   8        1.33        0.81      1.81 o 
  -3   8   8       18.23       20.76      4.19 o 
  -2   8   8        7.82       11.73      3.58 o 
  -1   8   8        0.01        0.07      2.22 o 
  -7   9   8        2.00        4.80      3.80 o 
  -6   9   8       12.59       17.50      4.55 o 
  -5   9   8        6.25       14.41      4.48 o 
  -4   9   8       29.41       42.19      4.03 o 
  -3   9   8        1.97        1.95      2.90 o 
  -1  -9   9        0.82        5.26      3.48 o 
   0  -9   9        3.38        2.83      2.10 o 
   1  -9   9        2.82        4.19      2.95 o 
   2  -9   9        0.06        0.58      2.70 o 
   3  -9   9        1.82        2.99      2.75 o 
   4  -9   9        5.61        8.23      3.53 o 
  -3  -8   9        0.05        0.51      1.66 o 
  -2  -8   9        1.32        2.31      2.87 o 
  -1  -8   9        8.76        9.64      3.48 o 
   0  -8   9       10.92       11.71      2.39 o 
   1  -8   9        1.94       -1.23      1.46 o 
   2  -8   9        2.85        4.36      2.78 o 
   3  -8   9      105.44      150.29      8.81 o 
   4  -8   9       71.69      109.15      8.13 o 
  -4  -7   9       35.71        0.29      1.31 o 
  -3  -7   9        9.19       11.86      3.87 o 
  -2  -7   9       37.89       46.42      5.43 o 
  -1  -7   9      116.79      131.69      5.15 o 
   0  -7   9       26.83       25.35      2.91 o 
   1  -7   9        0.57        2.97      1.57 o 
   2  -7   9       11.65        8.18      3.07 o 
   3  -7   9        1.15        1.53      2.29 o 
   4  -7   9        2.31        2.80      2.68 o 
   5  -7   9        3.46        4.50      3.14 o 
  -5  -6   9        4.54        1.22      1.53 o 
  -4  -6   9        0.00       -1.17      2.36 o 
  -3  -6   9        4.74        5.04      2.70 o 
  -2  -6   9       24.57       18.16      3.82 o 
  -1  -6   9       47.72       57.00      3.29 o 
   0  -6   9        4.76        5.20      1.57 o 
   1  -6   9        7.28        4.30      1.46 o 
   2  -6   9        0.09        0.44      1.98 o 
   3  -6   9        2.01        1.29      2.09 o 
   4  -6   9        0.81        0.66      2.14 o 
   5  -6   9        0.26       -2.14      2.14 o 
  -6  -5   9        1.92        0.80      2.46 o 
  -5  -5   9       15.87       18.99      3.97 o 
  -4  -5   9        3.35        4.82      2.80 o 
  -3  -5   9        2.93        5.23      2.46 o 
  -2  -5   9        1.21        2.90      1.90 o 
  -1  -5   9       50.64       44.17      2.97 o 
   0  -5   9       14.20        8.42      1.63 o 
   1  -5   9        0.99       -0.28      0.99 o 
   2  -5   9        0.81       -1.09      1.24 o 
   3  -5   9       10.92       10.71      2.97 o 
   4  -5   9        6.25        6.18      2.78 o 
   5  -5   9       17.73       23.93      4.65 o 
  -7  -4   9        0.16       -2.04      2.04 o 
  -6  -4   9       10.13        4.77      2.43 o 
  -5  -4   9        2.42        2.68      2.12 o 
  -4  -4   9       78.35       83.72      6.28 o 
  -3  -4   9       77.02       84.98      6.18 o 
  -2  -4   9        7.23        6.86      2.34 o 
  -1  -4   9       70.03       84.50      3.55 o 
   0  -4   9        2.91        1.65      1.01 o 
   1  -4   9       19.35       22.22      2.17 o 
   2  -4   9        0.17       -0.11      1.15 o 
   3  -4   9       25.98       27.40      2.62 o 
   4  -4   9        5.18       11.08      3.34 o 
   5  -4   9        8.34        6.84      3.34 o 
  -7  -3   9       10.91       10.52      3.46 o 
  -6  -3   9        2.17        2.40      1.61 o 
  -5  -3   9       31.75       41.08      3.30 o 
  -4  -3   9      210.79      245.46     11.25 o 
  -3  -3   9      180.29      179.60      8.30 o 
  -2  -3   9       43.81       45.57      2.37 o 
  -1  -3   9       93.43      118.16      4.19 o 
   0  -3   9       17.40       17.31      1.96 o 
   1  -3   9       29.31       37.06      2.64 o 
   2  -3   9       43.54       49.66      3.12 o 
   3  -3   9        2.47        3.74      1.50 o 
   4  -3   9        9.66       12.05      3.24 o 
   5  -3   9       21.27       31.31      5.19 o 
  -8  -2   9        0.58        0.05      2.17 o 
  -7  -2   9       13.95       18.22      4.28 o 
  -6  -2   9       14.35       13.16      2.41 o 
  -5  -2   9        7.21       15.62      2.40 o 
  -4  -2   9      720.51      771.46     13.22 o 
  -3  -2   9       46.83       38.27      3.97 o 
  -2  -2   9       11.21       14.09      2.70 o 
  -1  -2   9      134.41      158.12      4.54 o 
   0  -2   9        0.05        0.42      0.88 o 
   1  -2   9        1.90        2.10      1.14 o 
   2  -2   9        0.64        1.18      1.14 o 
   3  -2   9       28.68       33.01      2.95 o 
   4  -2   9       11.49       14.35      2.46 o 
   5  -2   9        3.04        6.33      3.24 o 
  -8  -1   9        0.96       -1.32      1.68 o 
  -7  -1   9       12.72       14.73      2.59 o 
  -6  -1   9       90.81       94.09      4.62 o 
  -5  -1   9       74.97       92.35      4.35 o 
  -4  -1   9       49.59       41.93      3.02 o 
  -3  -1   9      236.01      233.13      9.06 o 
  -2  -1   9        0.36        1.58      0.90 o 
  -1  -1   9       28.73       32.24      2.26 o 
   0  -1   9       71.34       73.93      3.34 o 
   1  -1   9       19.45       19.95      2.17 o 
   2  -1   9       13.41        7.86      1.71 o 
   3  -1   9        1.81        0.70      1.19 o 
   4  -1   9       21.94       25.37      4.33 o 
  -9   0   9       84.26      121.71      6.04 o 
  -8   0   9        2.47        3.09      1.77 o 
  -7   0   9       18.80       18.54      2.77 o 
  -6   0   9       34.25       32.84      2.94 o 
  -5   0   9       84.63       85.26      4.16 o 
  -4   0   9      141.87      156.03      7.61 o 
  -3   0   9        7.97        7.64      2.22 o 
  -2   0   9       72.84       84.10      4.20 o 
  -1   0   9       14.85       12.85      1.72 o 
   0   0   9       88.85       86.04      6.90 o 
   1   0   9       15.97       17.72      3.24 o 
   2   0   9       16.69       17.43      2.35 o 
   3   0   9        0.39       -0.45      1.29 o 
   4   0   9        0.46        0.07      1.60 o 
  -9   1   9       12.50       11.92      2.73 o 
  -8   1   9        3.94        1.17      1.56 o 
  -7   1   9       17.44       19.41      2.70 o 
  -6   1   9        8.84        9.03      1.95 o 
  -5   1   9        0.08        0.02      1.04 o 
  -4   1   9        0.65        0.29      1.66 o 
  -3   1   9        0.55       -0.77      0.77 o 
  -2   1   9        1.70        1.27      1.41 o 
  -1   1   9        1.24        0.39      1.46 o 
   0   1   9       10.41        7.33      2.39 o 
   1   1   9       35.19       32.23      4.07 o 
   2   1   9        0.03       -0.39      1.73 o 
   3   1   9        9.08        5.26      2.75 o 
   4   1   9        9.96        8.84      3.51 o 
  -9   2   9        1.58        1.90      2.22 o 
  -8   2   9        0.50        0.08      1.65 o 
  -7   2   9       42.31       35.11      3.13 o 
  -6   2   9        0.93       -1.08      1.08 o 
  -5   2   9      101.40      104.47      7.47 o 
  -4   2   9        2.16        1.46      1.08 o 
  -3   2   9        4.67        3.60      1.66 o 
  -2   2   9      243.00      260.06      9.69 o 
  -1   2   9      123.31      148.76      7.45 o 
   0   2   9        1.64        1.46      1.61 o 
   1   2   9       27.11       28.68      4.07 o 
   2   2   9       32.07       31.60      4.50 o 
   3   2   9        0.07        1.27      2.48 o 
  -9   3   9       12.57       -0.78      1.36 o 
  -8   3   9        9.91       12.12      2.43 o 
  -7   3   9       11.43        6.58      1.84 o 
  -6   3   9      210.43      166.44      8.69 o 
  -5   3   9        5.44        2.37      1.30 o 
  -4   3   9        0.93        1.95      1.07 o 
  -3   3   9        0.19        2.46      1.53 o 
  -2   3   9      475.39      518.15     14.78 o 
  -1   3   9       22.94       19.21      3.53 o 
   0   3   9       31.50       27.92      4.04 o 
   1   3   9        4.04       -0.24      2.02 o 
   2   3   9       62.08       80.41      6.84 o 
   3   3   9        6.46       -1.14      1.14 o 
  -9   4   9        7.38       -0.63      1.44 o 
  -8   4   9        0.09       -0.88      2.75 o 
  -7   4   9       57.82       56.62      3.70 o 
  -6   4   9       26.97       24.45      3.80 o 
  -5   4   9       13.16        9.42      1.78 o 
  -4   4   9        5.66        4.69      1.48 o 
  -3   4   9      104.05      111.81      6.55 o 
  -2   4   9       51.49       56.04      5.04 o 
  -1   4   9        0.74        0.80      1.58 o 
   0   4   9        1.78        1.29      2.29 o 
   1   4   9       36.20       38.71      5.14 o 
   2   4   9        0.73       -1.00      1.00 o 
  -9   5   9        0.00       -1.51      2.58 o 
  -8   5   9        2.46        2.04      2.75 o 
  -7   5   9        0.18       -0.72      1.18 o 
  -6   5   9       81.11       86.20      4.38 o 
  -5   5   9        0.06       -0.25      1.59 o 
  -4   5   9      130.58      130.38      5.19 o 
  -3   5   9       14.10       15.09      3.38 o 
  -2   5   9        5.07        2.09      2.02 o 
  -1   5   9       14.79       20.52      4.02 o 
   0   5   9        1.36        1.56      2.19 o 
   1   5   9        0.44       -0.41      1.14 o 
  -9   6   9       50.57       71.28      7.04 o 
  -8   6   9        3.38        5.89      3.34 o 
  -7   6   9        0.00        3.38      2.75 o 
  -6   6   9        3.36        3.22      2.45 o 
  -5   6   9        1.68        2.25      1.50 o 
  -4   6   9       10.89       13.09      2.39 o 
  -3   6   9        0.32       -0.68      1.63 o 
  -2   6   9        2.40        2.97      2.14 o 
  -1   6   9       16.43       21.45      4.21 o 
   0   6   9        2.03        1.92      2.46 o 
  -8   7   9       21.39       44.06      6.09 o 
  -7   7   9        1.92        3.70      3.21 o 
  -6   7   9        0.29        1.09      1.65 o 
  -5   7   9        1.46        1.86      1.58 o 
  -4   7   9       14.17       19.82      3.92 o 
  -3   7   9        0.99        2.87      2.39 o 
  -2   7   9        5.04        4.82      2.63 o 
  -1   7   9        4.11        4.65      2.90 o 
  -7   8   9        0.47        1.27      3.19 o 
  -6   8   9        3.31        6.99      3.48 o 
  -5   8   9       15.45       22.39      5.36 o 
  -4   8   9        6.01        6.28      2.90 o 
  -3   8   9       58.60       91.90      7.28 o 
   0  -9  10        2.63        4.99      3.77 o 
   1  -9  10        3.41        1.31      2.95 o 
   2  -9  10       12.23       15.90      4.53 o 
  -2  -8  10        0.01       -2.75      2.75 o 
  -1  -8  10        1.39        1.87      2.99 o 
   0  -8  10        5.78       15.63      4.16 o 
   1  -8  10        0.01        2.53      2.70 o 
   2  -8  10        6.20        9.20      3.36 o 
   3  -8  10        0.33       -2.39      2.53 o 
  -4  -7  10       31.43        1.27      1.90 o 
  -3  -7  10        3.88       -0.24      2.58 o 
  -2  -7  10        1.20       -1.53      2.31 o 
  -1  -7  10       10.53        7.60      3.14 o 
   0  -7  10       25.49       22.24      2.81 o 
   1  -7  10        4.54        2.61      1.82 o 
   2  -7  10        1.68        3.31      2.56 o 
   3  -7  10        7.04       15.92      3.99 o 
   4  -7  10       31.48       52.41      6.06 o 
  -5  -6  10        0.57       -0.54      2.02 o 
  -4  -6  10        6.10        0.71      2.43 o 
  -3  -6  10       43.17       53.75      5.79 o 
  -2  -6  10        2.72        3.14      2.39 o 
  -1  -6  10       29.40       23.81      4.33 o 
   0  -6  10        3.30        2.75      1.54 o 
   1  -6  10        8.35        7.26      1.86 o 
   2  -6  10        1.43        1.50      1.87 o 
   3  -6  10        6.28       13.05      3.65 o 
   4  -6  10        0.73        1.05      2.51 o 
  -6  -5  10        5.55        8.98      3.24 o 
  -5  -5  10        5.60        1.36      2.39 o 
  -4  -5  10       19.75       25.20      4.89 o 
  -3  -5  10       17.48       20.40      4.24 o 
  -2  -5  10        7.87       10.20      2.97 o 
  -1  -5  10        9.05        6.84      2.60 o 
   0  -5  10       56.87       53.61      3.30 o 
   1  -5  10       13.18        8.34      2.11 o 
   2  -5  10       10.56       11.11      2.10 o 
   3  -5  10       15.51       26.17      4.50 o 
   4  -5  10        6.44        8.23      3.19 o 
  -6  -4  10        1.15        2.92      2.36 o 
  -5  -4  10        4.69        3.97      2.29 o 
  -4  -4  10       34.90       41.12      4.87 o 
  -3  -4  10       10.19       13.71      3.31 o 
  -2  -4  10        9.35        8.47      2.56 o 
  -1  -4  10        6.55        8.82      1.62 o 
   0  -4  10       29.68       33.92      3.99 o 
   1  -4  10       52.27       51.77      4.11 o 
   2  -4  10        1.18        0.23      1.31 o 
   3  -4  10       41.73       49.62      3.49 o 
   4  -4  10       11.32       13.34      3.77 o 
   5  -4  10        0.12        0.54      2.43 o 
  -7  -3  10        0.12        0.90      2.17 o 
  -6  -3  10        0.00        0.04      1.67 o 
  -5  -3  10      491.56      641.76     12.76 o 
  -4  -3  10      208.14      275.69     11.30 o 
  -3  -3  10       16.51       16.65      3.46 o 
  -2  -3  10       23.00       29.99      3.68 o 
  -1  -3  10      168.74      195.49      5.44 o 
   0  -3  10       12.06       19.38      2.25 o 
   1  -3  10        0.13       -0.23      1.08 o 
   2  -3  10        1.05        1.39      1.35 o 
   3  -3  10        1.08        2.04      1.59 o 
   4  -3  10        0.68        3.34      2.78 o 
  -8  -2  10       16.23       21.42      4.48 o 
  -7  -2  10        2.43        2.82      2.04 o 
  -6  -2  10        3.44        4.99      1.86 o 
  -5  -2  10        1.43        0.14      1.67 o 
  -4  -2  10      154.13      154.70      8.13 o 
  -3  -2  10       81.00       76.10      5.77 o 
  -2  -2  10       31.58       27.58      3.65 o 
  -1  -2  10        5.16        6.76      1.50 o 
   0  -2  10        1.56        1.97      2.13 o 
   1  -2  10        0.07       -0.27      1.11 o 
   2  -2  10        2.36        2.29      2.08 o 
   3  -2  10        0.04        0.47      1.57 o 
   4  -2  10        0.12       -1.68      1.68 o 
  -8  -1  10       18.06       25.58      7.23 o 
  -7  -1  10        0.16       -0.98      1.55 o 
  -6  -1  10        7.17        6.35      2.03 o 
  -5  -1  10       70.67       70.71      4.04 o 
  -4  -1  10       11.07       13.25      2.23 o 
  -3  -1  10      390.42      429.49     13.36 o 
  -2  -1  10      171.10      182.06      8.42 o 
  -1  -1  10        3.98        5.87      1.40 o 
   0  -1  10        4.03        2.90      1.27 o 
   1  -1  10        8.45       13.01      2.14 o 
   2  -1  10        4.77        8.61      2.29 o 
   3  -1  10        8.59       14.09      2.60 o 
   4  -1  10        0.45        1.56      2.70 o 
  -8   0  10        1.13        1.59      1.97 o 
  -7   0  10        9.96        8.28      2.27 o 
  -6   0  10       56.15       68.05      4.12 o 
  -5   0  10        3.66        3.62      1.54 o 
  -4   0  10      247.23      233.39      7.24 o 
  -3   0  10       72.22       78.21      5.48 o 
  -2   0  10       70.62       80.60      5.38 o 
  -1   0  10        0.07       -0.31      0.92 o 
   0   0  10        0.26        3.13      1.26 o 
   1   0  10       12.72       14.83      2.22 o 
   2   0  10        0.96       -0.01      1.31 o 
   3   0  10        5.67        3.43      2.02 o 
   4   0  10        0.18       -1.62      1.62 o 
  -9   1  10        3.43        4.43      2.51 o 
  -8   1  10       32.44       32.52      3.74 o 
  -7   1  10       11.84       10.11      2.33 o 
  -6   1  10        1.96        0.31      1.45 o 
  -5   1  10      127.08      115.01      5.00 o 
  -4   1  10        9.24        7.55      1.77 o 
  -3   1  10      276.75      300.64     10.93 o 
  -2   1  10      259.72      311.67     11.20 o 
  -1   1  10      268.47      298.96     11.05 o 
   0   1  10       45.19       37.49      4.48 o 
   1   1  10        0.69        2.00      1.97 o 
   2   1  10        0.28       -0.12      2.02 o 
   3   1  10        0.13        1.70      2.56 o 
  -9   2  10       19.21       -0.63      2.02 o 
  -8   2  10       18.70       23.87      3.23 o 
  -7   2  10       21.59       22.79      3.09 o 
  -6   2  10       45.86       40.27      5.19 o 
  -5   2  10        0.76        1.66      1.29 o 
  -4   2  10       59.23       58.46      9.71 o 
  -3   2  10       11.56       10.56      2.51 o 
  -2   2  10      628.43      713.40     18.31 o 
  -1   2  10      126.17      127.22      7.45 o 
   0   2  10        0.74       -0.17      2.02 o 
   1   2  10        0.67       -0.19      1.90 o 
   2   2  10       48.53       54.97      5.77 o 
   3   2  10       14.48       17.26      4.24 o 
  -9   3  10        3.61        1.56      2.26 o 
  -8   3  10        1.00        0.66      1.58 o 
  -7   3  10       10.73       12.95      2.51 o 
  -6   3  10       17.83       13.47      2.33 o 
  -5   3  10      137.77      114.80      5.00 o 
  -4   3  10       45.30       49.61      3.43 o 
  -3   3  10        0.65        0.24      1.36 o 
  -2   3  10      136.15      150.90      7.98 o 
  -1   3  10      163.04      201.20      9.71 o 
   0   3  10        6.19       14.65      3.68 o 
   1   3  10        0.35       -0.19      1.92 o 
   2   3  10        0.13        0.49      1.22 o 
  -9   4  10        1.62       -1.05      2.02 o 
  -8   4  10        0.00       -0.79      1.50 o 
  -7   4  10       32.17       32.16      6.33 o 
  -6   4  10        0.28        0.39      1.35 o 
  -5   4  10       45.97       52.82      3.61 o 
  -4   4  10        7.30        7.65      1.96 o 
  -3   4  10        2.50        3.55      2.00 o 
  -2   4  10       16.82       15.43      3.38 o 
  -1   4  10        6.79        8.35      2.80 o 
   0   4  10        4.49        2.22      2.75 o 
   1   4  10        0.25       -0.41      1.24 o 
  -8   5  10        0.38        3.87      2.90 o 
  -7   5  10        4.92        3.80      1.82 o 
  -6   5  10        0.00       -0.78      1.34 o 
  -5   5  10       50.60       52.06      4.52 o 
  -4   5  10       26.43       28.55      3.85 o 
  -3   5  10        0.02        0.80      1.80 o 
  -2   5  10        0.02       -1.58      1.58 o 
  -1   5  10        0.60       -1.83      1.83 o 
   0   5  10        2.21       -0.34      1.19 o 
  -8   6  10        0.51        2.29      3.24 o 
  -7   6  10        1.74        2.40      1.72 o 
  -6   6  10       19.34       25.17      6.35 o 
  -5   6  10        0.36        1.20      1.60 o 
  -4   6  10       10.23       14.02      3.53 o 
  -3   6  10        0.82        2.14      2.29 o 
  -2   6  10       15.00       24.39      4.53 o 
  -1   6  10        0.85        2.73      2.58 o 
  -7   7  10        3.15        2.39      3.36 o 
  -6   7  10        9.32       14.43      2.67 o 
  -5   7  10        1.38       -1.48      3.77 o 
  -4   7  10       16.21       26.12      4.60 o 
  -3   7  10        7.99       11.37      3.89 o 
  -2   7  10       15.94       21.47      4.41 o 
  -5   8  10        0.01        0.02      2.39 o 
  -1  -8  11        1.82        2.97      3.48 o 
   0  -8  11        0.00        0.58      2.92 o 
   2  -8  11        2.04        2.04      3.12 o 
  -3  -7  11        6.32       -0.66      1.58 o 
  -2  -7  11        3.34        4.50      3.43 o 
  -1  -7  11        0.12        2.00      2.73 o 
   0  -7  11        2.32        3.16      2.85 o 
   1  -7  11        0.25       -0.31      1.60 o 
   2  -7  11        0.01       -0.19      2.46 o 
   3  -7  11        4.89       10.05      3.77 o 
  -4  -6  11       22.09       -0.46      1.68 o 
  -3  -6  11        4.19        4.87      3.09 o 
  -2  -6  11       12.51       11.61      3.58 o 
  -1  -6  11        1.00        0.10      2.04 o 
   0  -6  11        0.32        0.83      2.26 o 
   1  -6  11        1.38        6.03      1.99 o 
   2  -6  11        0.72        7.16      3.14 o 
   3  -6  11        1.60        6.40      3.16 o 
  -5  -5  11        2.63       -1.05      1.61 o 
  -3  -5  11       79.89       90.80      7.35 o 
  -2  -5  11       11.12        9.86      3.16 o 
  -1  -5  11        0.81       -0.29      1.95 o 
   0  -5  11       52.16       65.35      3.80 o 
   1  -5  11        5.86        3.54      1.67 o 
   2  -5  11        6.43       11.48      3.47 o 
   3  -5  11        4.56        8.33      3.16 o 
   4  -5  11        0.00        1.27      2.46 o 
  -6  -4  11        7.77        7.28      3.21 o 
  -5  -4  11        4.73        8.40      3.12 o 
  -4  -4  11       45.40       63.97      6.26 o 
  -3  -4  11       54.71       70.79      6.18 o 
  -2  -4  11       14.52        9.25      2.82 o 
  -1  -4  11      100.33      111.32      7.08 o 
   0  -4  11        6.29        4.74      1.69 o 
   1  -4  11        6.35        7.40      1.88 o 
   2  -4  11        3.16        0.38      1.54 o 
   3  -4  11        6.22       -0.22      2.26 o 
   4  -4  11        6.61        8.01      3.09 o 
  -7  -3  11        8.74       12.32      3.77 o 
  -6  -3  11        2.80        2.14      3.04 o 
  -5  -3  11       97.04      132.74      8.52 o 
  -4  -3  11      105.96      133.74      8.13 o 
  -3  -3  11        1.37       -0.83      1.78 o 
  -2  -3  11        4.42        2.09      2.09 o 
  -1  -3  11        4.67        5.33      2.41 o 
   0  -3  11       55.35       61.51      3.54 o 
   1  -3  11       33.85       40.75      3.96 o 
   2  -3  11       19.82       21.02      6.01 o 
   3  -3  11        0.01        1.03      1.73 o 
   4  -3  11        0.20       -1.10      2.65 o 
  -7  -2  11        0.53        1.57      1.89 o 
  -6  -2  11        1.49        1.11      1.78 o 
  -5  -2  11        7.94        6.63      2.26 o 
  -4  -2  11        0.38        0.29      1.85 o 
  -3  -2  11       22.16       22.23      3.94 o 
  -2  -2  11        2.52        5.82      2.29 o 
  -1  -2  11       22.30       19.35      3.82 o 
   0  -2  11        3.04        1.36      1.34 o 
   1  -2  11       51.43       52.41      3.49 o 
   2  -2  11        2.88        2.10      1.67 o 
   3  -2  11        2.54        3.08      1.97 o 
  -8  -1  11       12.07       20.60      3.50 o 
  -7  -1  11        0.02       -1.48      1.48 o 
  -6  -1  11       17.84       31.38      3.63 o 
  -5  -1  11       14.58       15.69      3.54 o 
  -4  -1  11       39.26       39.63      4.63 o 
  -3  -1  11        1.69        2.46      2.00 o 
  -2  -1  11      207.37      220.01      9.81 o 
  -1  -1  11        4.63        4.76      1.74 o 
   0  -1  11        2.12        1.68      1.36 o 
   1  -1  11        2.23        1.82      1.56 o 
   2  -1  11       10.41       16.97      2.61 o 
   3  -1  11        0.35        1.02      1.87 o 
  -8   0  11       23.24       26.33      3.78 o 
  -7   0  11        4.49        5.07      2.51 o 
  -6   0  11        8.59       12.02      2.46 o 
  -5   0  11        0.21        2.14      1.47 o 
  -4   0  11      125.82      135.54      7.67 o 
  -3   0  11      295.53      308.06     11.61 o 
  -2   0  11        4.85        6.04      2.41 o 
  -1   0  11      384.57      465.12     23.49 o 
   0   0  11       47.86       55.25      3.86 o 
   1   0  11        2.01        0.52      1.75 o 
   2   0  11        4.84        6.20      2.12 o 
   3   0  11       11.70       13.16      2.77 o 
  -8   1  11       19.26       28.89     14.06 o 
  -7   1  11        0.31       -0.08      1.67 o 
  -6   1  11       12.59       13.70      2.56 o 
  -5   1  11       97.52      100.57      4.98 o 
  -4   1  11       50.50       47.83      4.75 o 
  -3   1  11       24.93       23.76      3.51 o 
  -2   1  11      122.21      126.22      7.55 o 
  -1   1  11      228.19      263.76     11.10 o 
   0   1  11       22.17       22.30      4.19 o 
   1   1  11        2.82        2.70      2.41 o 
   2   1  11        0.07       -0.54      2.53 o 
  -8   2  11       10.23        4.93      4.77 o 
  -7   2  11        0.08       -1.46      1.46 o 
  -6   2  11        5.53        6.23      3.64 o 
  -5   2  11        0.74        1.31      1.50 o 
  -4   2  11        2.89       -0.41      1.39 o 
  -3   2  11       48.05       65.68      5.48 o 
  -2   2  11       16.60       16.58      3.46 o 
  -1   2  11      220.02      283.91     11.76 o 
   0   2  11        1.48        0.32      2.29 o 
   1   2  11        1.32        1.29      2.39 o 
   2   2  11        5.22        0.15      1.66 o 
  -8   3  11        0.80        0.74      1.40 o 
  -7   3  11        1.12       -1.35      1.60 o 
  -6   3  11        0.07        1.05      1.51 o 
  -5   3  11       14.14       19.67      3.79 o 
  -4   3  11        0.13       -0.66      1.56 o 
  -3   3  11       11.27       14.29      3.34 o 
  -2   3  11       44.27       50.27      5.06 o 
  -1   3  11        3.94        2.31      2.53 o 
   0   3  11        0.05       -0.19      2.48 o 
   1   3  11        1.63        1.24      1.63 o 
  -8   4  11       16.81        5.67      6.74 o 
  -7   4  11        8.31        7.03      2.45 o 
  -6   4  11       37.01       33.74      3.43 o 
  -5   4  11        2.61        5.25      2.78 o 
  -4   4  11        2.15        0.56      1.68 o 
  -3   4  11        8.13        4.97      2.63 o 
  -2   4  11       37.55       40.68      4.89 o 
  -1   4  11        6.10        7.21      2.82 o 
   0   4  11        1.33        0.90      1.44 o 
  -8   5  11        2.90        5.38      3.75 o 
  -7   5  11        4.63        4.49      2.04 o 
  -6   5  11        0.95        0.92      1.70 o 
  -5   5  11       17.99       24.28      3.24 o 
  -4   5  11        7.71        3.19      2.41 o 
  -3   5  11        7.88       12.37      3.65 o 
  -2   5  11        5.00        9.42      3.19 o 
  -1   5  11        1.06        2.85      2.51 o 
  -7   6  11       13.28       15.25      3.26 o 
  -6   6  11        1.16        3.15      1.92 o 
  -5   6  11        0.05        0.71      2.14 o 
  -4   6  11        0.64        2.41      2.29 o 
  -3   6  11        6.25        5.19      2.85 o 
  -2   6  11       38.08       57.62      6.26 o 
  -6   7  11       17.99       33.76      3.83 o 
  -5   7  11       36.63       53.58      5.84 o 
  -4   7  11        0.79        1.00      2.56 o 
  -2  -7  12        0.60        2.02      2.92 o 
  -1  -7  12        5.91        6.16      3.63 o 
   0  -7  12        0.01        0.29      2.82 o 
  -3  -6  12       14.84        0.75      1.56 o 
  -2  -6  12        7.04        9.76      3.53 o 
  -1  -6  12       11.76       11.56      3.82 o 
   0  -6  12       23.05       32.84      5.53 o 
   1  -6  12       10.70       20.72      4.38 o 
   2  -6  12        1.15       -1.12      2.73 o 
  -4  -5  12      101.84       -0.49      1.07 o 
  -2  -5  12        1.27        2.73      2.46 o 
  -1  -5  12        2.92        5.67      2.90 o 
   0  -5  12       36.34       40.51      5.09 o 
   1  -5  12       30.36       45.73      3.62 o 
   2  -5  12        0.23        1.10      2.60 o 
  -5  -4  12        7.78       -0.68      1.39 o 
  -4  -4  12        0.43        1.36      2.58 o 
  -3  -4  12        0.38        1.24      2.31 o 
  -2  -4  12        5.55        4.82      2.60 o 
  -1  -4  12        6.04       10.64      3.21 o 
   0  -4  12       42.14       60.32      5.72 o 
   1  -4  12        0.25        3.21      1.76 o 
   2  -4  12        6.04        3.02      2.04 o 
   3  -4  12        0.44        2.70      2.85 o 
  -6  -3  12        4.53        1.39      2.85 o 
  -5  -3  12        5.25        4.82      2.85 o 
  -4  -3  12       19.77       23.30      4.53 o 
  -3  -3  12       15.48       21.98      4.21 o 
  -2  -3  12       14.95       19.86      4.07 o 
  -1  -3  12        2.98        1.66      2.26 o 
   0  -3  12       12.52       11.66      3.43 o 
   1  -3  12       31.32       28.89      3.02 o 
   2  -3  12        1.27        2.62      1.93 o 
   3  -3  12        0.94        0.44      2.82 o 
  -7  -2  12        0.00       -0.10      1.88 o 
  -6  -2  12        0.00        0.51      1.84 o 
  -5  -2  12       11.62       10.95      3.48 o 
  -4  -2  12        1.24        1.44      2.00 o 
  -3  -2  12       11.22       12.73      3.29 o 
  -2  -2  12        1.47        5.67      2.51 o 
  -1  -2  12        0.00       -0.88      1.90 o 
   0  -2  12       43.43       47.12      3.32 o 
   1  -2  12        2.78        2.98      1.73 o 
   2  -2  12       19.11       25.49      3.33 o 
  -7  -1  12       29.32       46.07      4.31 o 
  -6  -1  12       11.79       11.33      2.67 o 
  -5  -1  12        0.04        2.43      2.36 o 
  -4  -1  12       40.17       41.16      4.84 o 
  -3  -1  12        9.75        9.69      3.02 o 
  -2  -1  12        0.04        0.54      2.02 o 
  -1  -1  12        8.16        9.54      3.14 o 
   0  -1  12       14.02       15.15      3.87 o 
   1  -1  12       46.50       56.52      7.88 o 
   2  -1  12        1.25        1.25      1.84 o 
  -7   0  12        0.49       -0.86      1.91 o 
  -6   0  12        9.02       11.71      2.60 o 
  -5   0  12       33.35       46.59      5.04 o 
  -4   0  12        2.65        3.63      2.31 o 
  -3   0  12        5.22        4.19      2.34 o 
  -2   0  12        3.90        4.80      2.48 o 
  -1   0  12      109.15      134.16      8.13 o 
   0   0  12      115.50      140.96      6.83 o 
   1   0  12        5.64        8.98      2.30 o 
   2   0  12        0.31        0.75      1.86 o 
  -8   1  12       12.52       34.30      5.65 o 
  -7   1  12        4.15        4.44      3.82 o 
  -6   1  12        0.01        0.69      1.77 o 
  -5   1  12       44.63       42.11      3.77 o 
  -4   1  12       24.68       25.63      4.48 o 
  -3   1  12        7.49        8.93      2.87 o 
  -2   1  12      151.49      189.68      9.64 o 
  -1   1  12       18.28       19.72      4.14 o 
   0   1  12       10.26       10.53      2.23 o 
   1   1  12        3.41       -0.27      1.44 o 
  -8   2  12        0.23       -0.07      1.63 o 
  -7   2  12        0.21       -0.44      1.33 o 
  -6   2  12        3.61        3.27      2.02 o 
  -5   2  12        0.09        0.12      1.55 o 
  -4   2  12       27.54       33.91      4.63 o 
  -3   2  12       81.79       92.65      6.86 o 
  -2   2  12        6.91        9.10      3.34 o 
   0   2  12        1.75       -0.24      1.63 o 
   1   2  12        0.00       -0.46      1.68 o 
  -8   3  12       14.34        7.10      9.36 o 
  -7   3  12       12.54        7.26      6.35 o 
  -6   3  12        1.34       -0.46      1.62 o 
  -5   3  12       10.16       15.87      3.82 o 
  -4   3  12        9.70       13.53      3.29 o 
  -3   3  12       24.79       22.42      4.21 o 
  -2   3  12       62.51       73.71      6.43 o 
  -1   3  12       10.92        0.68      1.63 o 
   0   3  12        9.68        1.12      2.07 o 
  -7   4  12        0.07        0.11      1.56 o 
  -6   4  12       16.26       15.50      2.79 o 
  -5   4  12        0.78       -0.29      2.00 o 
  -4   4  12        0.47        0.24      1.90 o 
  -3   4  12        0.96        1.44      1.90 o 
  -2   4  12        1.53        5.11      2.39 o 
  -1   4  12        6.99       -1.29      1.80 o 
  -7   5  12        2.22        2.51      2.08 o 
  -6   5  12        2.57        3.47      2.02 o 
  -5   5  12        0.00        2.31      2.48 o 
  -4   5  12        3.15        4.80      2.63 o 
  -3   5  12        3.70        4.26      2.80 o 
  -2   5  12       31.28       51.36      5.96 o 
  -5   6  12        7.33        7.62      3.46 o 
  -1  -6  13        0.64        1.24      2.58 o 
   0  -6  13       27.55       38.73      6.06 o 
  -3  -5  13       19.12        2.02      1.95 o 
  -2  -5  13        0.43        0.32      1.56 o 
  -1  -5  13        5.07        9.13      3.51 o 
   0  -5  13        0.59        2.39      2.78 o 
   1  -5  13        2.08        1.22      2.73 o 
  -4  -4  13        1.86       -1.10      1.66 o 
  -3  -4  13        3.82        0.17      1.63 o 
  -2  -4  13        3.88        2.04      2.73 o 
  -1  -4  13        8.64       12.03      3.65 o 
   0  -4  13        4.54        6.74      3.36 o 
   1  -4  13        1.17       -1.68      2.46 o 
  -5  -3  13       15.35       23.37      4.94 o 
  -4  -3  13        2.29       -1.24      1.24 o 
  -3  -3  13        2.73       -0.75      2.12 o 
  -2  -3  13        1.91        4.63      2.90 o 
  -1  -3  13       28.42       39.85      5.11 o 
   0  -3  13       18.53       28.41      5.06 o 
   1  -3  13        3.61        7.69      3.53 o 
  -6  -2  13       10.47       13.90      4.19 o 
  -5  -2  13        0.06       -0.22      2.46 o 
  -4  -2  13        8.64        1.05      2.00 o 
  -3  -2  13        1.33       -2.09      2.09 o 
  -2  -2  13       55.72       83.84      6.86 o 
  -1  -2  13       13.47        9.98      3.48 o 
   0  -2  13       55.93       69.18      6.72 o 
   1  -2  13       23.16       28.28      3.50 o 
  -6  -1  13        3.99        3.77      2.80 o 
  -5  -1  13        6.68        7.13      3.31 o 
  -4  -1  13       48.56       66.09      6.38 o 
  -3  -1  13       24.73       26.17      4.72 o 
  -2  -1  13        2.35        4.50      2.92 o 
  -1  -1  13        0.59        3.58      2.90 o 
   1  -1  13        0.85        1.84      1.88 o 
  -7   0  13        7.04       13.29      3.85 o 
  -6   0  13        0.87        1.94      1.61 o 
  -5   0  13        0.10        2.53      2.53 o 
  -4   0  13        2.43        4.26      2.68 o 
  -3   0  13        2.78        4.53      2.99 o 
  -2   0  13        1.41        0.00      2.75 o 
  -1   0  13       45.08        9.54      3.36 o 
   0   0  13       12.26        0.34      1.61 o 
  -7   1  13        4.00        3.31      2.96 o 
  -6   1  13        0.02        1.05      1.44 o 
  -5   1  13        1.37        1.68      2.29 o 
  -4   1  13        4.03        6.84      2.95 o 
  -3   1  13        5.02        4.72      2.85 o 
  -2   1  13       21.99        1.05      2.14 o 
  -1   1  13       14.54       -0.29      1.44 o 
   0   1  13        0.00        0.61      1.87 o 
  -7   2  13        1.08        1.52      1.98 o 
  -6   2  13        1.23        1.92      2.11 o 
  -5   2  13       20.82       18.50      4.14 o 
  -4   2  13        3.50        3.89      2.63 o 
  -3   2  13        4.25        3.97      2.51 o 
  -2   2  13        8.48       -1.34      1.34 o 
  -1   2  13        0.38        2.95      2.36 o 
  -6   3  13        3.66        2.55      2.47 o 
  -5   3  13        0.40        1.36      2.31 o 
  -4   3  13        0.68        3.72      2.56 o 
  -3   3  13        0.04        3.04      2.39 o 
  -2   3  13       51.52       62.39      6.16 o 
  -6   4  13        0.61        0.19      3.04 o 
  -5   4  13        1.47        2.41      2.24 o 
  -4   4  13        0.56       -2.07      2.07 o 
  -3   4  13       14.10       20.67      4.55 o 
  -2  -4  14        5.30       -1.00      1.53 o 
  -4  -3  14        7.34        0.46      1.90 o 
  -3  -3  14       41.22        0.46      1.34 o 
  -2  -3  14        4.20       -0.15      1.44 o 
  -1  -3  14        0.87       -1.24      1.24 o 
  -4  -2  14       14.90        2.29      1.75 o 
  -3  -2  14       21.48        0.71      1.53 o 
  -2  -2  14        3.52       -0.66      1.34 o 
  -1  -2  14        1.11       -1.05      1.68 o 
  -5  -1  14        5.78        2.26      2.85 o 
  -4  -1  14       21.88        1.83      1.66 o 
  -3  -1  14       11.81       -0.66      1.31 o 
  -2  -1  14        2.21       -0.05      1.39 o 
  -1  -1  14       26.65       -0.10      1.95 o 
  -5   0  14        1.39        6.30      3.02 o 
  -4   0  14        0.27        0.75      2.26 o 
  -3   0  14        0.02        1.05      1.70 o 
  -2   0  14        5.04        1.87      1.87 o 
  -1   0  14        2.61        0.34      2.14 o 
  -5   1  14        0.95        4.14      2.78 o 
  -4   1  14       11.00       21.76      4.55 o 
  -3   1  14        0.67        2.00      2.17 o 
  -2   1  14        0.84        0.39      2.39 o 
  -5   2  14        8.33       10.81      3.48 o 
  -4   2  14        0.05       -0.37      2.17 o 
  -3   2  14        0.58       -0.39      2.34 o 
                                                 
